# Supplementary material for: Molecular Codes in Biological and Chemical Reaction Networks
Source: PLoS One. 2013 Jan 23;8(1):e54694. doi: 10.1371/journal.pone.0054694 (PMC3553058; doi:10.1371/journal.pone.0054694)
Supplement: Dataset S1 — Network model of Figure 1A . (TXT) [file pone.0054694.s009.txt]

# Supplementary Information to Görlich D, Dittrich P - Molecular codes in biological and chemical reaction networks
# Network description of Figure 1A
# Number of Components
8
# Components
A
B
C
D
E
F
G
H
# Number of Reactions
4
# Reactions
1 A 1 E -> 1 C 1 E
1 B 1 H -> 1 D 1 H
1 A 1 F -> 1 D 1 F
1 B 1 G -> 1 C 1 G
