# Supplementary material for: Molecular Codes in Biological and Chemical Reaction Networks
Source: PLoS One. 2013 Jan 23;8(1):e54694. doi: 10.1371/journal.pone.0054694 (PMC3553058; doi:10.1371/journal.pone.0054694)
Supplement: Dataset S2 — Network model of Figure 1C . (TXT) [file pone.0054694.s010.txt]

# Supplementary Information to Görlich D, Dittrich P - Molecular codes in biological and chemical reaction networks
# Network description of Figure 1C
# Number of Components
6
# Components
I
J
K
L
M
N
# Number of Reactions
4
# Reactions
1 I 1 M -> 1 K 1 M
1 I 1 N -> 1 L 1 N
1 J 1 M -> 1 L 1 M
1 J 1 N -> 1 K 1 N
