# Supplementary material for: Molecular Codes in Biological and Chemical Reaction Networks
Source: PLoS One. 2013 Jan 23;8(1):e54694. doi: 10.1371/journal.pone.0054694 (PMC3553058; doi:10.1371/journal.pone.0054694)
Supplement: Dataset S3 — Network model the merge of the 17 known genetic codes as listed at NCBI. (TXT) [file pone.0054694.s011.txt]

# Supplementary Information to Görlich D, Dittrich P - Molecular codes in biological and chemical reaction networks
# Network description the merge genetic codes
# merge of 17 known genetic codes, as listed at NCBI
# note: stop sign is incorporated as "STOP"
# number of molecules:
234
# molecules:
tRNATGG
AAT
CGA
CGC
tRNACAT
tRNAAAT
tRNAGCTA
tRNAGGT
tRNATGT
AAG
AAA
AAC
tRNACTA
tRNAAGTS
tRNAGTGV
tRNATAASTOP
tRNAACA
tRNATAAQ
CGT
tRNAGGTG
tRNACCA
tRNAGCAA
tRNACCC
tRNACCG
tRNAGGCG
tRNAACG
tRNATAAY
CGG
tRNAACC
D
E
tRNAAGGSTOP
F
ACT
G
tRNACCT
A
tRNAATTI
C
tRNAACT
L
M
tRNAAGGG
N
STOP
tRNAACTT
tRNAAATN
H
I
K
ACC
T
W
V
ACG
Q
P
S
R
tRNAAACN
Y
ATG
GGA
tRNACTC
GGC
tRNAGGG
ATC
tRNAGGA
tRNACTG
GGG
tRNAGGC
tRNACTAL
ACA
GTT
tRNACTT
tRNACTAT
tRNAGCCA
GGT
ATA
tRNAAGGR
tRNAAGGS
tRNATCGS
tRNAACCT
CTT
tRNAGGAG
tRNATCTS
tRNAGTCV
tRNAGTTV
tRNAAAAN
tRNAAAAK
tRNACTTL
TGT
ATT
tRNACGCR
tRNACTCL
tRNAATCI
tRNAAGC
tRNAAGA
tRNAGGGG
tRNAAGG
tRNACTCT
tRNAAGT
tRNATTCF
tRNACCGP
tRNAGAGE
AGT
AGG
tRNACGGR
tRNACGAR
AGA
tRNATGAW
AGC
tRNACTTT
tRNATATY
tRNATCCS
tRNAATAI
TGG
tRNATGASTOP
TGC
tRNAAGCS
tRNATTASTOP
TGA
tRNATTAL
tRNAACGT
tRNATACY
tRNACAG
tRNAATAM
tRNAGCGA
tRNATGAC
tRNACAC
tRNACAA
tRNATGCC
TTC
TTA
TTG
tRNAGAAE
tRNATAGSTOP
TCG
tRNATAGL
tRNAAGAG
TTT
TCA
TCC
tRNATAGQ
tRNAAGAR
tRNAAGAS
tRNATTGL
tRNATCASTOP
tRNAAGASTOP
TAT
tRNACAGQ
tRNACTGL
tRNATCAS
tRNACCAP
tRNAGAA
tRNAGATD
tRNATTTF
tRNAGAC
tRNACTGT
tRNACTGS
tRNAGAG
tRNACCCP
tRNAGACD
tRNACGTR
tRNACCTP
tRNAACAT
tRNATAT
TCT
tRNAGTAV
tRNATAA
tRNATAC
tRNATAG
tRNATGTC
GTC
tRNACGT
GTA
CAG
tRNAATT
tRNATTA
CAC
tRNATTC
GTG
tRNACGG
tRNAGCT
tRNATTG
CAA
tRNACGC
tRNACGA
tRNAATG
tRNATGGW
CAT
GAT
tRNAGTG
tRNAGTC
tRNATCT
tRNACACH
tRNAGTA
GAG
CTG
CTA
GAC
CTC
GAA
tRNATTT
tRNACATH
tRNAGTT
tRNATCG
tRNATCA
tRNATCC
tRNAAAG
tRNATGC
tRNAGAT
tRNAAAA
tRNATGA
tRNAAAC
CCA
CCC
tRNAAAGK
CCG
tRNAATGM
TAA
TAC
CCT
TAG
GCT
tRNACAAQ
tRNAATC
tRNAATA
GCG
tRNAGCG
tRNAGCC
tRNAGCA
GCC
GCA
# number of rules:
85
# rules:
1 CTG 1 tRNACTGT -> 1 T
1 GAC 1 tRNAGACD -> 1 D
1 TAG 1 tRNATAGSTOP -> 1 STOP
1 TAC 1 tRNATACY -> 1 Y
1 CTC 1 tRNACTCL -> 1 L
1 GAG 1 tRNAGAGE -> 1 E
1 GTA 1 tRNAGTAV -> 1 V
1 AGG 1 tRNAAGGG -> 1 G
1 AGA 1 tRNAAGASTOP -> 1 STOP
1 TCC 1 tRNATCCS -> 1 S
1 AGT 1 tRNAAGTS -> 1 S
1 TAG 1 tRNATAGQ -> 1 Q
1 ACA 1 tRNAACAT -> 1 T
1 GCG 1 tRNAGCGA -> 1 A
1 CTC 1 tRNACTCT -> 1 T
1 CCC 1 tRNACCCP -> 1 P
1 TAA 1 tRNATAASTOP -> 1 STOP
1 CTT 1 tRNACTTL -> 1 L
1 CTG 1 tRNACTGS -> 1 S
1 TTT 1 tRNATTTF -> 1 F
1 GGT 1 tRNAGGTG -> 1 G
1 GAT 1 tRNAGATD -> 1 D
1 CGG 1 tRNACGGR -> 1 R
1 ATT 1 tRNAATTI -> 1 I
1 CTG 1 tRNACTGL -> 1 L
1 ATA 1 tRNAATAI -> 1 I
1 ACT 1 tRNAACTT -> 1 T
1 GTT 1 tRNAGTTV -> 1 V
1 GCT 1 tRNAGCTA -> 1 A
1 GCA 1 tRNAGCAA -> 1 A
1 TAA 1 tRNATAAY -> 1 Y
1 CAT 1 tRNACATH -> 1 H
1 ATA 1 tRNAATAM -> 1 M
1 TCG 1 tRNATCGS -> 1 S
1 ATG 1 tRNAATGM -> 1 M
1 TGA 1 tRNATGAW -> 1 W
1 GAA 1 tRNAGAAE -> 1 E
1 AAA 1 tRNAAAAN -> 1 N
1 TCA 1 tRNATCAS -> 1 S
1 AAA 1 tRNAAAAK -> 1 K
1 TCA 1 tRNATCASTOP -> 1 STOP
1 TAT 1 tRNATATY -> 1 Y
1 TGA 1 tRNATGAC -> 1 C
1 AGA 1 tRNAAGAR -> 1 R
1 CTA 1 tRNACTAL -> 1 L
1 AGA 1 tRNAAGAS -> 1 S
1 TGT 1 tRNATGTC -> 1 C
1 CTA 1 tRNACTAT -> 1 T
1 TTC 1 tRNATTCF -> 1 F
1 CCT 1 tRNACCTP -> 1 P
1 CGT 1 tRNACGTR -> 1 R
1 CGA 1 tRNACGAR -> 1 R
1 TGC 1 tRNATGCC -> 1 C
1 CCA 1 tRNACCAP -> 1 P
1 AAG 1 tRNAAAGK -> 1 K
1 GCC 1 tRNAGCCA -> 1 A
1 CAG 1 tRNACAGQ -> 1 Q
1 TGA 1 tRNATGASTOP -> 1 STOP
1 GTC 1 tRNAGTCV -> 1 V
1 AGA 1 tRNAAGAG -> 1 G
1 TTG 1 tRNATTGL -> 1 L
1 TCT 1 tRNATCTS -> 1 S
1 ACG 1 tRNAACGT -> 1 T
1 TGG 1 tRNATGGW -> 1 W
1 AAC 1 tRNAAACN -> 1 N
1 GGG 1 tRNAGGGG -> 1 G
1 CAA 1 tRNACAAQ -> 1 Q
1 TAA 1 tRNATAAQ -> 1 Q
1 AGG 1 tRNAAGGR -> 1 R
1 TTA 1 tRNATTASTOP -> 1 STOP
1 AGG 1 tRNAAGGS -> 1 S
1 TAG 1 tRNATAGL -> 1 L
1 ACC 1 tRNAACCT -> 1 T
1 GGC 1 tRNAGGCG -> 1 G
1 AAT 1 tRNAAATN -> 1 N
1 GGA 1 tRNAGGAG -> 1 G
1 CTT 1 tRNACTTT -> 1 T
1 CCG 1 tRNACCGP -> 1 P
1 CGC 1 tRNACGCR -> 1 R
1 AGC 1 tRNAAGCS -> 1 S
1 CAC 1 tRNACACH -> 1 H
1 GTG 1 tRNAGTGV -> 1 V
1 TTA 1 tRNATTAL -> 1 L
1 ATC 1 tRNAATCI -> 1 I
1 AGG 1 tRNAAGGSTOP -> 1 STOP
