# Supplementary material for: Molecular Codes in Biological and Chemical Reaction Networks
Source: PLoS One. 2013 Jan 23;8(1):e54694. doi: 10.1371/journal.pone.0054694 (PMC3553058; doi:10.1371/journal.pone.0054694)
Supplement: Dataset S4 — Network model of a 2×2 subnetwork of the gene translation chemistry including synthetases. (TXT) [file pone.0054694.s012.txt]

# Supplementary Information to Görlich D, Dittrich P - Molecular codes in biological and chemical reaction networks
# Network description of a 2x2 subnetwork of the gene translation chemistry including synthetases.
# Figure 2
# number of molecules:
16
# molecules:
GGA
tRNA_GGA
AGU
tRNA_AGU
Gly-free
Gly-prot
Ser-free
Ser-prot
Syn_GGA_Gly
tRNA_GGA_Gly
Syn_GGA_Ser
tRNA_GGA_Ser
Syn_AGU_Gly
tRNA_AGU_Gly
Syn_AGU_Ser
tRNA_AGU_Ser
# number of rules:
8
# rules:
1 Gly-free 1 tRNA_GGA 1 Syn_GGA_Gly -> 1 Syn_GGA_Gly    1 tRNA_GGA_Gly
1 tRNA_GGA_Gly 1 GGA -> 1 GGA 1 Gly-prot 1 tRNA_GGA
1 Ser-free 1 tRNA_GGA 1 Syn_GGA_Ser -> 1 Syn_AGU_Ser    1 tRNA_GGA_Ser
1 tRNA_GGA_Ser 1 GGA -> 1 GGA 1 Ser-prot 1 tRNA_GGA
1 Gly-free 1 tRNA_AGU 1 Syn_AGU_Gly -> 1 Syn_GGA_Gly    1 tRNA_AGU_Gly
1 tRNA_AGU_Gly 1 AGU -> 1 AGU 1 Gly-prot 1 tRNA_AGU
1 Ser-free 1 tRNA_AGU 1 Syn_AGU_Ser -> 1 Syn_AGU_Ser    1 tRNA_AGU_Ser
1 tRNA_AGU_Ser 1 AGU -> 1 AGU 1 Ser-prot 1 tRNA_AGU
