# Supplementary material for: Molecular Codes in Biological and Chemical Reaction Networks
Source: PLoS One. 2013 Jan 23;8(1):e54694. doi: 10.1371/journal.pone.0054694 (PMC3553058; doi:10.1371/journal.pone.0054694)
Supplement: Dataset S5 — Network model of the Martian atmosphere photochemistry. (TXT) [file pone.0054694.s013.txt]

# Supplementary Information to Görlich D, Dittrich P - Molecular codes in biological and chemical reaction networks
# Martian atmophere photochemistry
# Ref: Nair, H, Allen, M, Anbar, A. D, & Yung, Y. L. (1994) Icarus 111, 124–150.
# Number of Components
32
# Components
hv
M
e
O_3
O_2
O
O(^1D)
H_2
H
OH
HO_2
H_2O
H_2O_2
CO_2
CO
N_2
N
N(^2D)
NO
NO_2
NO_3
N_2O
N_2O_5
HNO_2
HNO_3
HO_2NO_2
O^+
O_2^+
CO_2^+
CO_2H^+
(HO_2)_grain
grain
# Number of Reactions
104
# Reactions
-> 1 hv
1 O_2 1 hv -> 2 O
1 O_2 1 hv -> 1 O 1 O(^1D)
1 O_3 1 hv -> 1 O_2 1 O
1 O_3 1 hv -> 1 O_2 1 O(^1D)
1 O_3 1 hv -> 3 O
1 H_2 1 hv -> 2 H
1 OH 1 hv -> 1 O 1 H
1 HO_2 1 hv -> 1 OH 1 O
1 H_2O 1 hv -> 1 H 1 OH
1 H_2O 1 hv -> 1 H_2 1 O(^1D)
1 H_2O 1 hv -> 2 H 1 O
1 H_2O_2 1 hv -> 2 OH
1 CO_2 1 hv -> 1 CO 1 O
1 CO_2 1 hv -> 1 CO 1 O(^1D)
2 O 1 M -> 1 O_2 1 M
1 O 1 O_2 1 N_2 -> 1 O_3 1 N_2
1 O 1 O_2 1 CO_2 -> 1 O_3 1 CO_2
1 O 1 O_3 -> 2 O_2
1 O 1 CO 1 M -> 1 CO_2 1 M
1 O(^1D) 1 O_2 -> 1 O 1 O_2
1 O(^1D) 1 O_3 -> 2 O_2
1 O(^1D) 1 O_3 -> 1 O_2 2 O
1 O(^1D) 1 H_2 -> 1 H 1 OH
1 O(^1D) 1 CO_2 -> 1 O 1 CO_2
1 O(^1D) 1 H_2O -> 2 OH
2 H 1 M -> 1 H_2 1 M
1 H 1 O_2 1 M -> 1 HO_2 1 M
1 H 1 O_3 -> 1 OH 1 O_2
1 H 1 HO_2 -> 2 OH
1 H 1 HO_2 -> 1 H_2 1 O_2
1 H 1 HO_2 -> 1 H_2O 1 O
1 O 1 H_2 -> 1 OH 1 H
1 O 1 OH -> 1 O_2 1 H
1 O 1 HO_2 -> 1 OH 1 O_2
1 O 1 H_2O_2 -> 1 OH 1 HO_2
2 OH -> 1 H_2O 1 O
2 OH 1 M -> 1 H_2O_2 1 M
1 OH 1 O_3 -> 1 HO_2 1 O_2
1 OH 1 H_2 -> 1 H_2O 1 H
1 OH 1 HO_2 -> 1 H_2O 1 O_2
1 OH 1 H_2O_2 -> 1 H_2O 1 HO_2
1 OH 1 CO -> 1 CO_2 1 H
1 HO_2 1 O_3 -> 1 OH 2 O_2
2 HO_2 -> 1 H_2O_2 1 O_2
2 HO_2 1 M -> 1 H_2O_2 1 O_2 1 M
1 N_2 -> 2 N
1 N_2 -> 2 N(^2D)
1 NO 1 hv -> 1 N 1 O
1 NO_2 1 hv -> 1 NO 1 O
1 NO_3 1 hv -> 1 NO_2 1 O
1 NO_3 1 hv -> 1 NO 1 O_2
1 N_2O 1 hv -> 1 N_2 1 O(^1D)
1 N_2O_5 1 hv -> 1 NO_2 1 NO_3
1 HNO_2 1 hv -> 1 OH 1 NO
1 HNO_3 1 hv -> 1 NO_2 1 OH
1 HO_2NO_2 1 hv -> 1 HO_2 1 NO_2
1 N 1 O_2 -> 1 NO 1 O
1 N 1 O_3 -> 1 NO 1 O_2
1 N 1 OH -> 1 NO 1 H
1 N 1 HO_2 -> 1 NO 1 OH
1 N 1 NO -> 1 N_2 1 O
1 N 1 NO_2 -> 1 N_2O 1 O
1 N(^2D) 1 O -> 1 N 1 O
1 N(^2D) 1 CO_2 -> 1 NO 1 CO
1 N(^2D) 1 N_2 -> 1 N 1 N_2
1 N(^2D) 1 NO -> 1 N_2 1 O
1 O 1 NO 1 M -> 1 NO_2 1 M
1 O 1 NO_2 -> 1 NO 1 O_2
1 O 1 NO_2 1 M -> 1 NO_3 1 M
1 O 1 NO_3 -> 1 O_2 1 NO_2
1 O 1 HO_2NO_2 -> 1 OH 1 NO_2 1 O_2
1 O(^1D) 1 N_2 -> 1 O 1 N_2
1 O(^1D) 1 N_2 1 M -> 1 N_2O 1 M
1 O(^1D) 1 N_2O -> 2 NO
1 O(^1D) 1 N_2O -> 1 N_2 1 O_2
1 NO 1 O_3 -> 1 NO_2 1 O_2
1 NO 1 HO_2 -> 1 NO_2 1 OH
1 NO 1 NO_3 -> 2 NO_2
1 H 1 NO_2 -> 1 OH 1 NO
1 H 1 NO_3 -> 1 OH 1 NO_2
1 OH 1 NO 1 M -> 1 HNO_2 1 M
1 OH 1 NO_2 1 M -> 1 HNO_3 1 M
1 OH 1 NO_3 -> 1 HO_2 1 NO_2
1 OH 1 HNO_2 -> 1 H_2O 1 NO_2
1 OH 1 HNO_3 -> 1 H_2O 1 NO_3
1 OH 1 HO_2NO_2 -> 1 H_2O 1 NO_2 1 O_2
1 HO_2 1 NO_2 1 M -> 1 HO_2NO_2 1 M
1 HO_2 1 NO_3 -> 1 O_2 1 HNO_3
1 NO_2 1 O_3 -> 1 NO_3 1 O_2
1 NO_2 1 NO_3 1 M -> 1 N_2O_5 1 M
1 NO_2 1 NO_3 -> 1 NO 1 NO_2 1 O_2
1 O 1 hv -> 1 O^+ 1 e
1 O_2 1 hv -> 1 O_2^+ 1 e
1 CO_2 1 hv -> 1 CO_2^+ 1 e
1 CO_2 1 hv -> 1 CO 1 O^+ 1 e
1 O_2^+ 1 e -> 2 O
1 CO_2^+ 1 e -> 1 CO 1 O
1 O^+ 1 CO_2 -> 1 O_2^+ 1 CO
1 O 1 CO_2^+ -> 1 O_2^+ 1 CO
1 O 1 CO_2^+ -> 1 O^+ 1 CO_2
1 CO_2^+ 1 H_2 -> 1 CO_2H^+ 1 H
1 CO_2H^+ 1 e -> 1 CO_2 1 H
1 HO_2 1 grain -> 1 (HO_2)_grain
1 (HO_2)_grain 1 OH -> 1 H_2O 1 O_2
