# Supplementary material for: Molecular Codes in Biological and Chemical Reaction Networks
Source: PLoS One. 2013 Jan 23;8(1):e54694. doi: 10.1371/journal.pone.0054694 (PMC3553058; doi:10.1371/journal.pone.0054694)
Supplement: Dataset S6 — Network model of hydrogen combustion. (TXT) [file pone.0054694.s014.txt]

# Supplementary Information to Görlich D, Dittrich P - Molecular codes in biological and chemical reaction networks
# Hydrogen combustion
# Reference: Conaire, M. O, Curran, H. J, Simmie, J. M, Pitz, W. J, & Westbrook, C. (2004) Int J Chem Kinet 36, 603–622.
# Number of Components:
10
# Components:
h
h2
o
o2
oh
h2o
n2
ho2
h2o2
ar
# Number of Reactions:
38
# Reactions:
1 h 1 o2 -> 1 o 1 oh 
1 o 1 oh -> 1 h 1 o2 
1 o 1 h2 -> 1 h 1 oh 
1 h 1 oh -> 1 o 1 h2 
1 oh 1 h2 -> 1 h 1 h2o 
1 h 1 h2o -> 1 oh 1 h2 
1 o 1 h2o -> 1 oh 1 oh 
1 oh 1 oh -> 1 o 1 h2o 
1 h2 -> 1 h 1 h 
1 h 1 h -> 1 h2 
1 o2 -> 1 o 1 o 
1 o 1 o -> 1 o2 
1 oh -> 1 o 1 h 
1 o 1 h -> 1 oh 
1 h2o -> 1 h 1 oh 
1 h 1 oh -> 1 h2o 
1 h 1 o2 -> 1 ho2 
1 ho2 -> 1 h 1 o2 
1 ho2 1 h -> 1 h2 1 o2 
1 h2 1 o2 -> 1 ho2 1 h 
1 ho2 1 h -> 1 oh 1 oh 
1 oh 1 oh -> 1 ho2 1 h 
1 ho2 1 o -> 1 oh 1 o2 
1 oh 1 o2 -> 1 ho2 1 o 
1 ho2 1 oh -> 1 h2o 1 o2 
1 h2o 1 o2 -> 1 ho2 1 oh 
1 h2o2 1 o2 -> 1 ho2 1 ho2 
1 ho2 1 ho2 -> 1 h2o2 1 o2 
1 h2o2 -> 1 oh 1 oh 
1 oh 1 oh -> 1 h2o2 
1 h2o2 1 h -> 1 h2o 1 oh 
1 h2o 1 oh -> 1 h2o2 1 h 
1 h2o2 1 h -> 1 h2 1 ho2 
1 h2 1 ho2 -> 1 h2o2 1 h 
1 h2o2 1 o -> 1 oh 1 ho2 
1 oh 1 ho2 -> 1 h2o2 1 o 
1 h2o2 1 oh -> 1 h2o 1 ho2 
1 h2o 1 ho2 -> 1 h2o2 1 oh 
