# Supplementary material for: Molecular Codes in Biological and Chemical Reaction Networks
Source: PLoS One. 2013 Jan 23;8(1):e54694. doi: 10.1371/journal.pone.0054694 (PMC3553058; doi:10.1371/journal.pone.0054694)
Supplement: Dataset S7 — Network model of methane combustion. (TXT) [file pone.0054694.s015.txt]

# Supplementary Information to Görlich D, Dittrich P - Molecular codes in biological and chemical reaction networks
# Methane combustion
# Ref: Hughes KJ, Turanyi T, Clague AR , Pilling MJ (2001) Development and Testing of a comprehensive chemical mechanism for the oxidation of methane, Int J Chem Kinet 33:513--538.
# Number of Components:
37
# Components:
H2
CH4
C2H2
C2H4
C2H6
C3H4
C3H6
C4H2
O2
H2O
H2O2
CO
CO2
CH2O
CH2CO
C
H
CH
CH2
CH2(S)
CH3
C2H
C2H3
C2H5
C3H2
H2CCCH
H2CCCCH
O
OH
HO2
HCO
CH3O
CH2OH
HCCO
CH2HCO
N2
AR
# Number of Reactions:
340
# Reactions:
1 H2 1 CH2(S) -> 1 CH3 1 H 
1 CH3 1 H -> 1 H2 1 CH2(S) 
1 H2 1 O -> 1 OH 1 H 
1 OH 1 H -> 1 H2 1 O 
1 H2O 1 H -> 1 H2 1 OH 
1 H2 1 OH -> 1 H2O 1 H 
1 CH4 1 O2 -> 1 CH3 1 HO2 
1 CH3 1 HO2 -> 1 CH4 1 O2 
1 CH4 1 C -> 1 CH 1 CH3 
1 CH 1 CH3 -> 1 CH4 1 C 
1 CH4 1 H -> 1 CH3 1 H2 
1 CH3 1 H2 -> 1 CH4 1 H 
1 CH4 1 CH -> 1 C2H4 1 H 
1 C2H4 1 H -> 1 CH4 1 CH 
1 CH4 1 CH2 -> 1 CH3 1 CH3 
1 CH3 1 CH3 -> 1 CH4 1 CH2 
1 CH4 1 CH2(S) -> 1 CH3 1 CH3 
1 CH3 1 CH3 -> 1 CH4 1 CH2(S) 
1 CH4 1 C2H -> 1 CH3 1 C2H2 
1 CH3 1 C2H2 -> 1 CH4 1 C2H 
1 CH4 1 O -> 1 CH3 1 OH 
1 CH3 1 OH -> 1 CH4 1 O 
1 CH4 1 OH -> 1 CH3 1 H2O 
1 CH3 1 H2O -> 1 CH4 1 OH 
1 CH4 1 HO2 -> 1 CH3 1 H2O2 
1 CH3 1 H2O2 -> 1 CH4 1 HO2 
1 C2H2 1 C2H2 -> 1 H2CCCCH 
1 H2CCCCH -> 1 C2H2 1 C2H2 
1 C2H2 1 O2 -> 1 C2H 1 HO2 
1 C2H 1 HO2 -> 1 C2H2 1 O2 
1 H2 1 C2H -> 1 C2H2 1 H 
1 C2H2 1 H -> 1 H2 1 C2H 
1 C2H2 1 CH -> 1 C2H 1 CH2 
1 C2H 1 CH2 -> 1 C2H2 1 CH 
1 C2H2 1 CH2 -> 1 C3H4 
1 C3H4 -> 1 C2H2 1 CH2 
1 C2H2 1 CH2(S) -> 1 H2CCCH 1 H 
1 H2CCCH 1 H -> 1 C2H2 1 CH2(S) 
1 C2H2 1 C2H -> 1 C4H2 1 H 
1 C4H2 1 H -> 1 C2H2 1 C2H 
1 C2H2 1 O -> 1 CH2 1 CO 
1 CH2 1 CO -> 1 C2H2 1 O 
1 C2H2 1 O -> 1 HCCO 1 H 
1 HCCO 1 H -> 1 C2H2 1 O 
1 C2H2 1 OH -> 1 C2H 1 H2O 
1 C2H 1 H2O -> 1 C2H2 1 OH 
1 C2H2 -> 1 C2H 1 H 
1 C2H 1 H -> 1 C2H2 
1 C2H4 1 H -> 1 C2H3 1 H2 
1 C2H3 1 H2 -> 1 C2H4 1 H 
1 C2H4 1 CH -> 1 C3H4 1 H 
1 C3H4 1 H -> 1 C2H4 1 CH 
1 C2H4 1 CH2(S) -> 1 C3H6 
1 C3H6 -> 1 C2H4 1 CH2(S) 
1 C2H4 1 CH3 -> 1 CH4 1 C2H3 
1 CH4 1 C2H3 -> 1 C2H4 1 CH3 
1 C2H4 1 O -> 1 H 1 CH2HCO 
1 H 1 CH2HCO -> 1 C2H4 1 O 
1 C2H4 1 O -> 1 CH3 1 HCO 
1 CH3 1 HCO -> 1 C2H4 1 O 
1 C2H4 1 O -> 1 CH2CO 1 H2 
1 CH2CO 1 H2 -> 1 C2H4 1 O 
1 C2H4 1 OH -> 1 C2H3 1 H2O 
1 C2H3 1 H2O -> 1 C2H4 1 OH 
1 C2H4 -> 1 C2H2 1 H2 
1 C2H2 1 H2 -> 1 C2H4 
1 C2H4 -> 1 C2H3 1 H 
1 C2H3 1 H -> 1 C2H4 
1 C2H6 1 H -> 1 C2H5 1 H2 
1 C2H5 1 H2 -> 1 C2H6 1 H 
1 C2H6 1 CH -> 1 C2H4 1 CH3 
1 C2H4 1 CH3 -> 1 C2H6 1 CH 
1 C2H6 1 CH2(S) -> 1 CH3 1 C2H5 
1 CH3 1 C2H5 -> 1 C2H6 1 CH2(S) 
1 C2H6 1 CH3 -> 1 C2H5 1 CH4 
1 C2H5 1 CH4 -> 1 C2H6 1 CH3 
1 C2H6 1 O -> 1 C2H5 1 OH 
1 C2H5 1 OH -> 1 C2H6 1 O 
1 C2H6 1 OH -> 1 C2H5 1 H2O 
1 C2H5 1 H2O -> 1 C2H6 1 OH 
1 C2H6 1 HO2 -> 1 H2O2 1 C2H5 
1 H2O2 1 C2H5 -> 1 C2H6 1 HO2 
1 C4H2 1 O -> 1 C3H2 1 CO 
1 C3H2 1 CO -> 1 C4H2 1 O 
1 C4H2 1 OH -> 1 C3H2 1 HCO 
1 C3H2 1 HCO -> 1 C4H2 1 OH 
1 O2 1 CO -> 1 CO2 1 O 
1 CO2 1 O -> 1 O2 1 CO 
1 O2 1 CH2O -> 1 HCO 1 HO2 
1 HCO 1 HO2 -> 1 O2 1 CH2O 
1 O2 1 C -> 1 CO 1 O 
1 CO 1 O -> 1 O2 1 C 
1 O2 1 H -> 1 HO2 
1 HO2 -> 1 O2 1 H 
1 O2 1 H 1 H2O -> 1 HO2 1 H2O 
1 HO2 1 H2O -> 1 O2 1 H 1 H2O 
1 O2 1 H -> 1 OH 1 O 
1 OH 1 O -> 1 O2 1 H 
1 O2 1 CH -> 1 CO 1 OH 
1 CO 1 OH -> 1 O2 1 CH 
1 O2 1 CH -> 1 CO2 1 H 
1 CO2 1 H -> 1 O2 1 CH 
1 O2 1 CH2 -> 1 CO2 1 H2 
1 CO2 1 H2 -> 1 O2 1 CH2 
1 O2 1 CH2 -> 1 CO2 1 H 1 H 
1 CO2 1 H 1 H -> 1 O2 1 CH2 
1 O2 1 CH2 -> 1 CO 1 OH 1 H 
1 CO 1 OH 1 H -> 1 O2 1 CH2 
1 O2 1 CH2 -> 1 CO 1 H2O 
1 CO 1 H2O -> 1 O2 1 CH2 
1 O2 1 CH2 -> 1 CH2O 1 O 
1 CH2O 1 O -> 1 O2 1 CH2 
1 O2 1 CH2(S) -> 1 CO 1 OH 1 H 
1 CO 1 OH 1 H -> 1 O2 1 CH2(S) 
1 O2 1 CH3 -> 1 CH2O 1 OH 
1 CH2O 1 OH -> 1 O2 1 CH3 
1 O2 1 C2H -> 1 HCCO 1 O 
1 HCCO 1 O -> 1 O2 1 C2H 
1 O2 1 C2H -> 1 CO2 1 CH 
1 CO2 1 CH -> 1 O2 1 C2H 
1 O2 1 C2H3 -> 1 C2H2 1 HO2 
1 C2H2 1 HO2 -> 1 O2 1 C2H3 
1 O2 1 C2H5 -> 1 C2H4 1 HO2 
1 C2H4 1 HO2 -> 1 O2 1 C2H5 
1 O2 1 C3H2 -> 1 HCO 1 HCCO 
1 HCO 1 HCCO -> 1 O2 1 C3H2 
1 O2 1 H2CCCH -> 1 CH2CO 1 HCO 
1 CH2CO 1 HCO -> 1 O2 1 H2CCCH 
1 O2 1 HCO -> 1 HO2 1 CO 
1 HO2 1 CO -> 1 O2 1 HCO 
1 O2 1 CH3O -> 1 CH2O 1 HO2 
1 CH2O 1 HO2 -> 1 O2 1 CH3O 
1 O2 1 CH2OH -> 1 CH2O 1 HO2 
1 CH2O 1 HO2 -> 1 O2 1 CH2OH 
1 O2 1 CH2OH -> 1 CH2O 1 HO2 
1 CH2O 1 HO2 -> 1 O2 1 CH2OH 
1 O2 1 HCCO -> 1 CO 1 CO 1 OH 
1 CO 1 CO 1 OH -> 1 O2 1 HCCO 
1 H2O2 1 H -> 1 HO2 1 H2 
1 HO2 1 H2 -> 1 H2O2 1 H 
1 H2O2 1 H -> 1 OH 1 H2O 
1 OH 1 H2O -> 1 H2O2 1 H 
1 H2O2 1 O -> 1 OH 1 HO2 
1 OH 1 HO2 -> 1 H2O2 1 O 
1 H2O2 1 OH -> 1 H2O 1 HO2 
1 H2O 1 HO2 -> 1 H2O2 1 OH 
1 CO 1 O -> 1 CO2 
1 CO2 -> 1 CO 1 O 
1 CO 1 OH -> 1 CO2 1 H 
1 CO2 1 H -> 1 CO 1 OH 
1 CO 1 HO2 -> 1 CO2 1 OH 
1 CO2 1 OH -> 1 CO 1 HO2 
1 CO 1 CH -> 1 HCCO 
1 HCCO -> 1 CO 1 CH 
1 CO2 1 CH -> 1 HCO 1 CO 
1 HCO 1 CO -> 1 CO2 1 CH 
1 CO2 1 CH2 -> 1 CH2O 1 CO 
1 CH2O 1 CO -> 1 CO2 1 CH2 
1 CH2O 1 H -> 1 HCO 1 H2 
1 HCO 1 H2 -> 1 CH2O 1 H 
1 CH2O 1 CH -> 1 CH2 1 HCO 
1 CH2 1 HCO -> 1 CH2O 1 CH 
1 CH2O 1 CH3 -> 1 CH4 1 HCO 
1 CH4 1 HCO -> 1 CH2O 1 CH3 
1 CH2O 1 O -> 1 HCO 1 OH 
1 HCO 1 OH -> 1 CH2O 1 O 
1 CH2O 1 OH -> 1 HCO 1 H2O 
1 HCO 1 H2O -> 1 CH2O 1 OH 
1 CH2O 1 HO2 -> 1 H2O2 1 HCO 
1 H2O2 1 HCO -> 1 CH2O 1 HO2 
1 CH2O -> 1 HCO 1 H 
1 HCO 1 H -> 1 CH2O 
1 CH2O -> 1 H2 1 CO 
1 H2 1 CO -> 1 CH2O 
1 CH2CO 1 H -> 1 CH3 1 CO 
1 CH3 1 CO -> 1 CH2CO 1 H 
1 CH2CO 1 O -> 1 CH2 1 CO2 
1 CH2 1 CO2 -> 1 CH2CO 1 O 
1 CH2CO 1 O -> 1 CH2O 1 CO 
1 CH2O 1 CO -> 1 CH2CO 1 O 
1 CH2CO 1 O -> 1 HCO 1 H 1 CO 
1 HCO 1 H 1 CO -> 1 CH2CO 1 O 
1 CH2CO 1 O -> 1 HCO 1 HCO 
1 HCO 1 HCO -> 1 CH2CO 1 O 
1 CH2CO 1 OH -> 1 CH3 1 CO2 
1 CH3 1 CO2 -> 1 CH2CO 1 OH 
1 CH2CO 1 OH -> 1 CH2OH 1 CO 
1 CH2OH 1 CO -> 1 CH2CO 1 OH 
1 CH2CO -> 1 CH2 1 CO 
1 CH2 1 CO -> 1 CH2CO 
1 CH2CO -> 1 HCCO 1 H 
1 HCCO 1 H -> 1 CH2CO 
1 C 1 CH2 -> 1 C2H 1 H 
1 C2H 1 H -> 1 C 1 CH2 
1 C 1 CH3 -> 1 C2H2 1 H 
1 C2H2 1 H -> 1 C 1 CH3 
1 C 1 OH -> 1 CO 1 H 
1 CO 1 H -> 1 C 1 OH 
1 H 1 H -> 1 H2 
1 H2 -> 1 H 1 H 
1 H 1 H 1 H2 -> 1 H2 1 H2 
1 H2 1 H2 -> 1 H 1 H 1 H2 
1 H 1 CH -> 1 C 1 H2 
1 C 1 H2 -> 1 H 1 CH 
1 H 1 CH2 -> 1 CH 1 H2 
1 CH 1 H2 -> 1 H 1 CH2 
1 H 1 CH2(S) -> 1 CH2 1 H 
1 CH2 1 H -> 1 H 1 CH2(S) 
1 H 1 C2H3 -> 1 C2H2 1 H2 
1 C2H2 1 H2 -> 1 H 1 C2H3 
1 CH3 1 CH3 -> 1 C2H5 1 H 
1 C2H5 1 H -> 1 CH3 1 CH3 
1 H 1 O -> 1 OH 
1 OH -> 1 H 1 O 
1 H 1 OH -> 1 H2O 
1 H2O -> 1 H 1 OH 
1 H 1 HO2 -> 1 H2 1 O2 
1 H2 1 O2 -> 1 H 1 HO2 
1 H 1 HO2 -> 1 OH 1 OH 
1 OH 1 OH -> 1 H 1 HO2 
1 H 1 HO2 -> 1 H2O 1 O 
1 H2O 1 O -> 1 H 1 HO2 
1 H 1 HCO -> 1 CO 1 H2 
1 CO 1 H2 -> 1 H 1 HCO 
1 H 1 CH3O -> 1 CH2O 1 H2 
1 CH2O 1 H2 -> 1 H 1 CH3O 
1 H 1 CH2OH -> 1 CH3 1 OH 
1 CH3 1 OH -> 1 H 1 CH2OH 
1 H 1 CH2OH -> 1 CH2O 1 H2 
1 CH2O 1 H2 -> 1 H 1 CH2OH 
1 H 1 HCCO -> 1 CH2 1 CO 
1 CH2 1 CO -> 1 H 1 HCCO 
1 CH 1 CH2 -> 1 C2H2 1 H 
1 C2H2 1 H -> 1 CH 1 CH2 
1 CH 1 CH3 -> 1 C2H3 1 H 
1 C2H3 1 H -> 1 CH 1 CH3 
1 CH 1 C2H3 -> 1 CH2 1 C2H2 
1 CH2 1 C2H2 -> 1 CH 1 C2H3 
1 CH 1 O -> 1 CO 1 H 
1 CO 1 H -> 1 CH 1 O 
1 CH 1 OH -> 1 HCO 1 H 
1 HCO 1 H -> 1 CH 1 OH 
1 CH 1 HCCO -> 1 C2H2 1 CO 
1 C2H2 1 CO -> 1 CH 1 HCCO 
1 CH2 1 CH2 -> 1 C2H2 1 H2 
1 C2H2 1 H2 -> 1 CH2 1 CH2 
1 CH2 1 CH2 -> 1 C2H2 1 H 1 H 
1 C2H2 1 H 1 H -> 1 CH2 1 CH2 
1 CH2 1 CH3 -> 1 C2H4 1 H 
1 C2H4 1 H -> 1 CH2 1 CH3 
1 CH2 1 C2H3 -> 1 C2H2 1 CH3 
1 C2H2 1 CH3 -> 1 CH2 1 C2H3 
1 CH2 1 O -> 1 CO 1 H 1 H 
1 CO 1 H 1 H -> 1 CH2 1 O 
1 CH2 1 O -> 1 CO 1 H2 
1 CO 1 H2 -> 1 CH2 1 O 
1 CH2 1 OH -> 1 CH2O 1 H 
1 CH2O 1 H -> 1 CH2 1 OH 
1 CH2 1 HCO -> 1 CH3 1 CO 
1 CH3 1 CO -> 1 CH2 1 HCO 
1 CH2 1 HCCO -> 1 C2H3 1 CO 
1 C2H3 1 CO -> 1 CH2 1 HCCO 
1 CH2 1 HCCO -> 1 C2H 1 CH2O 
1 C2H 1 CH2O -> 1 CH2 1 HCCO 
1 CH2(S) -> 1 CH2 
1 CH2 -> 1 CH2(S) 
1 CH3 1 O -> 1 CH2O 1 H 
1 CH2O 1 H -> 1 CH3 1 O 
1 CH3 1 OH -> 1 CH2(S) 1 H2O 
1 CH2(S) 1 H2O -> 1 CH3 1 OH 
1 CH3 1 HO2 -> 1 CH3O 1 OH 
1 CH3O 1 OH -> 1 CH3 1 HO2 
1 CH3 1 HCO -> 1 CH4 1 CO 
1 CH4 1 CO -> 1 CH3 1 HCO 
1 CH3 -> 1 CH2 1 H 
1 CH2 1 H -> 1 CH3 
1 C2H 1 C2H3 -> 1 C2H2 1 C2H2 
1 C2H2 1 C2H2 -> 1 C2H 1 C2H3 
1 C2H 1 O -> 1 CH 1 CO 
1 CH 1 CO -> 1 C2H 1 O 
1 C2H 1 OH -> 1 HCCO 1 H 
1 HCCO 1 H -> 1 C2H 1 OH 
1 C2H 1 OH -> 1 CH2 1 CO 
1 CH2 1 CO -> 1 C2H 1 OH 
1 C2H3 1 O -> 1 CO 1 CH3 
1 CO 1 CH3 -> 1 C2H3 1 O 
1 C2H3 1 OH -> 1 C2H2 1 H2O 
1 C2H2 1 H2O -> 1 C2H3 1 OH 
1 C2H5 1 O -> 1 CH2O 1 CH3 
1 CH2O 1 CH3 -> 1 C2H5 1 O 
1 H2CCCH 1 O -> 1 C2H2 1 CO 1 H 
1 C2H2 1 CO 1 H -> 1 H2CCCH 1 O 
1 H2CCCH 1 OH -> 1 C3H2 1 H2O 
1 C3H2 1 H2O -> 1 H2CCCH 1 OH 
1 H2CCCCH -> 1 C4H2 1 H 
1 C4H2 1 H -> 1 H2CCCCH 
1 O 1 O -> 1 O2 
1 O2 -> 1 O 1 O 
1 O 1 HO2 -> 1 O2 1 OH 
1 O2 1 OH -> 1 O 1 HO2 
1 O 1 HCO -> 1 CO 1 OH 
1 CO 1 OH -> 1 O 1 HCO 
1 O 1 HCO -> 1 CO2 1 H 
1 CO2 1 H -> 1 O 1 HCO 
1 O2 1 CH3 -> 1 CH3O 1 O 
1 CH3O 1 O -> 1 O2 1 CH3 
1 O 1 CH3O -> 1 CH2O 1 OH 
1 CH2O 1 OH -> 1 O 1 CH3O 
1 O 1 CH2OH -> 1 CH2O 1 OH 
1 CH2O 1 OH -> 1 O 1 CH2OH 
1 O 1 HCCO -> 1 H 1 CO 1 CO 
1 H 1 CO 1 CO -> 1 O 1 HCCO 
1 OH 1 OH -> 1 O 1 H2O 
1 O 1 H2O -> 1 OH 1 OH 
1 OH 1 HO2 -> 1 H2O 1 O2 
1 H2O 1 O2 -> 1 OH 1 HO2 
1 OH 1 HCO -> 1 H2O 1 CO 
1 H2O 1 CO -> 1 OH 1 HCO 
1 OH 1 CH3O -> 1 CH2O 1 H2O 
1 CH2O 1 H2O -> 1 OH 1 CH3O 
1 OH 1 CH2OH -> 1 CH2O 1 H2O 
1 CH2O 1 H2O -> 1 OH 1 CH2OH 
1 OH 1 HCCO -> 1 HCO 1 HCO 
1 HCO 1 HCO -> 1 OH 1 HCCO 
1 OH 1 HCCO -> 1 CH2O 1 CO 
1 CH2O 1 CO -> 1 OH 1 HCCO 
1 HO2 1 HO2 -> 1 H2O2 1 O2 
1 H2O2 1 O2 -> 1 HO2 1 HO2 
1 HO2 1 HO2 -> 1 H2O2 1 O2 
1 H2O2 1 O2 -> 1 HO2 1 HO2 
1 HCO 1 HCO -> 1 CH2O 1 CO 
1 CH2O 1 CO -> 1 HCO 1 HCO 
1 HCO -> 1 H 1 CO 
1 H 1 CO -> 1 HCO 
1 CH3O -> 1 CH2O 1 H 
1 CH2O 1 H -> 1 CH3O 
1 CH2OH -> 1 CH2O 1 H 
1 CH2O 1 H -> 1 CH2OH 
1 HCCO 1 HCCO -> 1 C2H2 1 CO 1 CO 
1 C2H2 1 CO 1 CO -> 1 HCCO 1 HCCO 
