# Supplementary material for: Molecular Codes in Biological and Chemical Reaction Networks
Source: PLoS One. 2013 Jan 23;8(1):e54694. doi: 10.1371/journal.pone.0054694 (PMC3553058; doi:10.1371/journal.pone.0054694)
Supplement: Dataset S8 — Network model of ethanol combustion. (TXT) [file pone.0054694.s016.txt]

# Supplementary Information to Görlich D, Dittrich P - Molecular codes in biological and chemical reaction networks
# Ethanol combustion
# Marinov NM (1999) A detailed chemical kinetic model for high temperature ethanol oxidation, Int J Chem Kinet 31:183--220
# Number of Components:
57
# Components:
h2
h
ch4
ch3
ch2
ch
ch2o
hco
co2
co
o2
o
oh
ho2
h2o2
h2o
c2h
hcco
c2h2
c2h3
c2h4
c2h5
c2h6
ch2oh
ch3o
hccoh
h2ccch
c3h2
ch2(s)
ch2co
c2o
hcoh
ch3oh
ch2hco
c3h6
ac3h5
pc3h5
sc3h5
ch2chcho
pc3h4
ac3h4
ch3co
ch2chco
ch3chco
ch3hco
chocho
ic3h7
nc3h7
c2h5oh
c2h4oh
ch3choh
ch3ch2o
ch2chch2o
hcooh
c3h8
hoc2h4o2
n2
# Number of Reactions:
752
# Reactions:
1 oh 1 h2 -> 1 h 1 h2o 
1 h 1 h2o -> 1 oh 1 h2 
1 o 1 oh -> 1 o2 1 h 
1 o2 1 h -> 1 o 1 oh 
1 o 1 h2 -> 1 oh 1 h 
1 oh 1 h -> 1 o 1 h2 
1 h 1 o2 -> 1 ho2 
1 ho2 -> 1 h 1 o2 
1 h 1 o2 -> 1 ho2 
1 ho2 -> 1 h 1 o2 
1 h 1 o2 -> 1 ho2 
1 ho2 -> 1 h 1 o2 
1 h 1 o2 -> 1 ho2 
1 ho2 -> 1 h 1 o2 
1 oh 1 ho2 -> 1 h2o 1 o2 
1 h2o 1 o2 -> 1 oh 1 ho2 
1 h 1 ho2 -> 1 oh 1 oh 
1 oh 1 oh -> 1 h 1 ho2 
1 h 1 ho2 -> 1 h2 1 o2 
1 h2 1 o2 -> 1 h 1 ho2 
1 h 1 ho2 -> 1 o 1 h2o 
1 o 1 h2o -> 1 h 1 ho2 
1 o 1 ho2 -> 1 o2 1 oh 
1 o2 1 oh -> 1 o 1 ho2 
1 oh 1 oh -> 1 o 1 h2o 
1 o 1 h2o -> 1 oh 1 oh 
1 h 1 h -> 1 h2 
1 h2 -> 1 h 1 h 
1 h 1 h 1 h2 -> 1 h2 1 h2 
1 h2 1 h2 -> 1 h 1 h 1 h2 
1 h 1 h 1 h2o -> 1 h2 1 h2o 
1 h2 1 h2o -> 1 h 1 h 1 h2o 
1 h 1 oh -> 1 h2o 
1 h2o -> 1 h 1 oh 
1 h 1 o -> 1 oh 
1 oh -> 1 h 1 o 
1 o 1 o -> 1 o2 
1 o2 -> 1 o 1 o 
1 ho2 1 ho2 -> 1 h2o2 1 o2 
1 h2o2 1 o2 -> 1 ho2 1 ho2 
1 oh 1 oh -> 1 h2o2 
1 h2o2 -> 1 oh 1 oh 
1 h2o2 1 h -> 1 ho2 1 h2 
1 ho2 1 h2 -> 1 h2o2 1 h 
1 h2o2 1 h -> 1 oh 1 h2o 
1 oh 1 h2o -> 1 h2o2 1 h 
1 h2o2 1 o -> 1 oh 1 ho2 
1 oh 1 ho2 -> 1 h2o2 1 o 
1 h2o2 1 oh -> 1 h2o 1 ho2 
1 h2o 1 ho2 -> 1 h2o2 1 oh 
1 ch3 1 ch3 -> 1 c2h6 
1 c2h6 -> 1 ch3 1 ch3 
1 ch3 1 h -> 1 ch4 
1 ch4 -> 1 ch3 1 h 
1 ch4 1 h -> 1 ch3 1 h2 
1 ch3 1 h2 -> 1 ch4 1 h 
1 ch4 1 oh -> 1 ch3 1 h2o 
1 ch3 1 h2o -> 1 ch4 1 oh 
1 ch4 1 o -> 1 ch3 1 oh 
1 ch3 1 oh -> 1 ch4 1 o 
1 ch4 1 ho2 -> 1 ch3 1 h2o2 
1 ch3 1 h2o2 -> 1 ch4 1 ho2 
1 ch3 1 ho2 -> 1 ch3o 1 oh 
1 ch3o 1 oh -> 1 ch3 1 ho2 
1 ch3 1 ho2 -> 1 ch4 1 o 
1 ch4 1 o -> 1 ch3 1 ho2 
1 ch3 1 o -> 1 ch2o 1 h 
1 ch2o 1 h -> 1 ch3 1 o 
1 ch3 1 o2 -> 1 ch3o 1 o 
1 ch3o 1 o -> 1 ch3 1 o2 
1 ch3 1 o2 -> 1 ch2o 1 oh 
1 ch2o 1 oh -> 1 ch3 1 o2 
1 ch3o 1 h -> 1 ch3 1 oh 
1 ch3 1 oh -> 1 ch3o 1 h 
1 ch2oh 1 h -> 1 ch3 1 oh 
1 ch3 1 oh -> 1 ch2oh 1 h 
1 ch3 1 oh -> 1 ch2(s) 1 h2o 
1 ch2(s) 1 h2o -> 1 ch3 1 oh 
1 ch3 1 oh -> 1 hcoh 1 h2 
1 hcoh 1 h2 -> 1 ch3 1 oh 
1 ch3 1 oh -> 1 ch2 1 h2o 
1 ch2 1 h2o -> 1 ch3 1 oh 
1 ch3 1 h -> 1 ch2 1 h2 
1 ch2 1 h2 -> 1 ch3 1 h 
1 ch3 -> 1 ch 1 h2 
1 ch 1 h2 -> 1 ch3 
1 ch3 -> 1 ch2 1 h 
1 ch2 1 h -> 1 ch3 
1 ch3 1 oh -> 1 ch3oh 
1 ch3oh -> 1 ch3 1 oh 
1 ch3oh -> 1 ch2(s) 1 h2o 
1 ch2(s) 1 h2o -> 1 ch3oh 
1 ch3oh -> 1 hcoh 1 h2 
1 hcoh 1 h2 -> 1 ch3oh 
1 ch3oh -> 1 ch2o 1 h2 
1 ch2o 1 h2 -> 1 ch3oh 
1 ch3oh 1 oh -> 1 ch2oh 1 h2o 
1 ch2oh 1 h2o -> 1 ch3oh 1 oh 
1 ch3oh 1 oh -> 1 ch3o 1 h2o 
1 ch3o 1 h2o -> 1 ch3oh 1 oh 
1 ch3oh 1 o -> 1 ch2oh 1 oh 
1 ch2oh 1 oh -> 1 ch3oh 1 o 
1 ch3oh 1 h -> 1 ch2oh 1 h2 
1 ch2oh 1 h2 -> 1 ch3oh 1 h 
1 ch3oh 1 h -> 1 ch3o 1 h2 
1 ch3o 1 h2 -> 1 ch3oh 1 h 
1 ch3oh 1 ch3 -> 1 ch2oh 1 ch4 
1 ch2oh 1 ch4 -> 1 ch3oh 1 ch3 
1 ch3oh 1 ch3 -> 1 ch3o 1 ch4 
1 ch3o 1 ch4 -> 1 ch3oh 1 ch3 
1 ch3oh 1 ho2 -> 1 ch2oh 1 h2o2 
1 ch2oh 1 h2o2 -> 1 ch3oh 1 ho2 
1 ch2o 1 h -> 1 ch3o 
1 ch3o -> 1 ch2o 1 h 
1 ch2o 1 h -> 1 ch2oh 
1 ch2oh -> 1 ch2o 1 h 
1 ch3o 1 ch3 -> 1 ch2o 1 ch4 
1 ch2o 1 ch4 -> 1 ch3o 1 ch3 
1 ch3o 1 h -> 1 ch2o 1 h2 
1 ch2o 1 h2 -> 1 ch3o 1 h 
1 ch2oh 1 h -> 1 ch2o 1 h2 
1 ch2o 1 h2 -> 1 ch2oh 1 h 
1 ch3o 1 oh -> 1 ch2o 1 h2o 
1 ch2o 1 h2o -> 1 ch3o 1 oh 
1 ch2oh 1 oh -> 1 ch2o 1 h2o 
1 ch2o 1 h2o -> 1 ch2oh 1 oh 
1 ch3o 1 o -> 1 ch2o 1 oh 
1 ch2o 1 oh -> 1 ch3o 1 o 
1 ch2oh 1 o -> 1 ch2o 1 oh 
1 ch2o 1 oh -> 1 ch2oh 1 o 
1 ch3o 1 o2 -> 1 ch2o 1 ho2 
1 ch2o 1 ho2 -> 1 ch3o 1 o2 
1 ch3o 1 co -> 1 ch3 1 co2 
1 ch3 1 co2 -> 1 ch3o 1 co 
1 ch2oh 1 o2 -> 1 ch2o 1 ho2 
1 ch2o 1 ho2 -> 1 ch2oh 1 o2 
1 hcoh 1 oh -> 1 hco 1 h2o 
1 hco 1 h2o -> 1 hcoh 1 oh 
1 hcoh 1 h -> 1 ch2o 1 h 
1 ch2o 1 h -> 1 hcoh 1 h 
1 hcoh 1 o -> 1 co 1 oh 1 h 
1 co 1 oh 1 h -> 1 hcoh 1 o 
1 hcoh 1 o2 -> 1 co 1 oh 1 oh 
1 co 1 oh 1 oh -> 1 hcoh 1 o2 
1 hcoh 1 o2 -> 1 co2 1 h2o 
1 co2 1 h2o -> 1 hcoh 1 o2 
1 hcoh -> 1 ch2o 
1 ch2o -> 1 hcoh 
1 ch2 1 h -> 1 ch 1 h2 
1 ch 1 h2 -> 1 ch2 1 h 
1 ch2 1 oh -> 1 ch 1 h2o 
1 ch 1 h2o -> 1 ch2 1 oh 
1 ch2 1 oh -> 1 ch2o 1 h 
1 ch2o 1 h -> 1 ch2 1 oh 
1 ch2 1 co2 -> 1 ch2o 1 co 
1 ch2o 1 co -> 1 ch2 1 co2 
1 ch2 1 o -> 1 co 1 h 1 h 
1 co 1 h 1 h -> 1 ch2 1 o 
1 ch2 1 o -> 1 co 1 h2 
1 co 1 h2 -> 1 ch2 1 o 
1 ch2 1 o2 -> 1 ch2o 1 o 
1 ch2o 1 o -> 1 ch2 1 o2 
1 ch2 1 o2 -> 1 co2 1 h 1 h 
1 co2 1 h 1 h -> 1 ch2 1 o2 
1 ch2 1 o2 -> 1 co2 1 h2 
1 co2 1 h2 -> 1 ch2 1 o2 
1 ch2 1 o2 -> 1 co 1 h2o 
1 co 1 h2o -> 1 ch2 1 o2 
1 ch2 1 o2 -> 1 hco 1 oh 
1 hco 1 oh -> 1 ch2 1 o2 
1 ch2 1 ch3 -> 1 c2h4 1 h 
1 c2h4 1 h -> 1 ch2 1 ch3 
1 ch2 1 ch2 -> 1 c2h2 1 h 1 h 
1 c2h2 1 h 1 h -> 1 ch2 1 ch2 
1 ch2 1 hcco -> 1 c2h3 1 co 
1 c2h3 1 co -> 1 ch2 1 hcco 
1 ch2 1 c2h2 -> 1 h2ccch 1 h 
1 h2ccch 1 h -> 1 ch2 1 c2h2 
1 ch2(s) -> 1 ch2 
1 ch2 -> 1 ch2(s) 
1 ch2(s) 1 ch4 -> 1 ch3 1 ch3 
1 ch3 1 ch3 -> 1 ch2(s) 1 ch4 
1 ch2(s) 1 c2h6 -> 1 ch3 1 c2h5 
1 ch3 1 c2h5 -> 1 ch2(s) 1 c2h6 
1 ch2(s) 1 o2 -> 1 co 1 oh 1 h 
1 co 1 oh 1 h -> 1 ch2(s) 1 o2 
1 ch2(s) 1 h2 -> 1 ch3 1 h 
1 ch3 1 h -> 1 ch2(s) 1 h2 
1 ch2(s) 1 c2h2 -> 1 h2ccch 1 h 
1 h2ccch 1 h -> 1 ch2(s) 1 c2h2 
1 ch2(s) 1 c2h4 -> 1 ac3h5 1 h 
1 ac3h5 1 h -> 1 ch2(s) 1 c2h4 
1 ch2(s) 1 o -> 1 co 1 h 1 h 
1 co 1 h 1 h -> 1 ch2(s) 1 o 
1 ch2(s) 1 oh -> 1 ch2o 1 h 
1 ch2o 1 h -> 1 ch2(s) 1 oh 
1 ch2(s) 1 h -> 1 ch 1 h2 
1 ch 1 h2 -> 1 ch2(s) 1 h 
1 ch2(s) 1 co2 -> 1 ch2o 1 co 
1 ch2o 1 co -> 1 ch2(s) 1 co2 
1 ch2(s) 1 ch3 -> 1 c2h4 1 h 
1 c2h4 1 h -> 1 ch2(s) 1 ch3 
1 ch2(s) 1 ch2co -> 1 c2h4 1 co 
1 c2h4 1 co -> 1 ch2(s) 1 ch2co 
1 ch 1 o2 -> 1 hco 1 o 
1 hco 1 o -> 1 ch 1 o2 
1 ch 1 o -> 1 co 1 h 
1 co 1 h -> 1 ch 1 o 
1 ch 1 oh -> 1 hco 1 h 
1 hco 1 h -> 1 ch 1 oh 
1 ch 1 co2 -> 1 hco 1 co 
1 hco 1 co -> 1 ch 1 co2 
1 ch 1 h2o -> 1 ch2o 1 h 
1 ch2o 1 h -> 1 ch 1 h2o 
1 ch 1 ch2o -> 1 ch2co 1 h 
1 ch2co 1 h -> 1 ch 1 ch2o 
1 ch 1 c2h2 -> 1 c3h2 1 h 
1 c3h2 1 h -> 1 ch 1 c2h2 
1 ch 1 ch2 -> 1 c2h2 1 h 
1 c2h2 1 h -> 1 ch 1 ch2 
1 ch 1 ch3 -> 1 c2h3 1 h 
1 c2h3 1 h -> 1 ch 1 ch3 
1 ch 1 ch4 -> 1 c2h4 1 h 
1 c2h4 1 h -> 1 ch 1 ch4 
1 hcooh -> 1 co 1 h2o 
1 co 1 h2o -> 1 hcooh 
1 hcooh -> 1 co2 1 h2 
1 co2 1 h2 -> 1 hcooh 
1 hcooh 1 oh -> 1 co2 1 h2o 1 h 
1 co2 1 h2o 1 h -> 1 hcooh 1 oh 
1 hcooh 1 oh -> 1 co 1 h2o 1 oh 
1 co 1 h2o 1 oh -> 1 hcooh 1 oh 
1 hcooh 1 h -> 1 co2 1 h2 1 h 
1 co2 1 h2 1 h -> 1 hcooh 1 h 
1 hcooh 1 h -> 1 co 1 h2 1 oh 
1 co 1 h2 1 oh -> 1 hcooh 1 h 
1 hcooh 1 ch3 -> 1 ch4 1 co 1 oh 
1 ch4 1 co 1 oh -> 1 hcooh 1 ch3 
1 hcooh 1 ho2 -> 1 co 1 h2o2 1 oh 
1 co 1 h2o2 1 oh -> 1 hcooh 1 ho2 
1 hcooh 1 o -> 1 co 1 oh 1 oh 
1 co 1 oh 1 oh -> 1 hcooh 1 o 
1 ch2o 1 oh -> 1 hco 1 h2o 
1 hco 1 h2o -> 1 ch2o 1 oh 
1 ch2o 1 h -> 1 hco 1 h2 
1 hco 1 h2 -> 1 ch2o 1 h 
1 ch2o -> 1 hco 1 h 
1 hco 1 h -> 1 ch2o 
1 ch2o 1 o -> 1 hco 1 oh 
1 hco 1 oh -> 1 ch2o 1 o 
1 hco 1 o2 -> 1 co 1 ho2 
1 co 1 ho2 -> 1 hco 1 o2 
1 hco -> 1 h 1 co 
1 h 1 co -> 1 hco 
1 hco 1 oh -> 1 h2o 1 co 
1 h2o 1 co -> 1 hco 1 oh 
1 hco 1 h -> 1 co 1 h2 
1 co 1 h2 -> 1 hco 1 h 
1 hco 1 o -> 1 co 1 oh 
1 co 1 oh -> 1 hco 1 o 
1 hco 1 o -> 1 co2 1 h 
1 co2 1 h -> 1 hco 1 o 
1 co 1 oh -> 1 co2 1 h 
1 co2 1 h -> 1 co 1 oh 
1 co 1 o -> 1 co2 
1 co2 -> 1 co 1 o 
1 co 1 o2 -> 1 co2 1 o 
1 co2 1 o -> 1 co 1 o2 
1 co 1 ho2 -> 1 co2 1 oh 
1 co2 1 oh -> 1 co 1 ho2 
1 c2h5oh -> 1 ch3 1 ch2oh 
1 ch3 1 ch2oh -> 1 c2h5oh 
1 c2h5oh -> 1 c2h5 1 oh 
1 c2h5 1 oh -> 1 c2h5oh 
1 c2h5oh -> 1 c2h4 1 h2o 
1 c2h4 1 h2o -> 1 c2h5oh 
1 c2h5oh -> 1 ch3hco 1 h2 
1 ch3hco 1 h2 -> 1 c2h5oh 
1 c2h5oh 1 oh -> 1 c2h4oh 1 h2o 
1 c2h4oh 1 h2o -> 1 c2h5oh 1 oh 
1 c2h5oh 1 oh -> 1 ch3choh 1 h2o 
1 ch3choh 1 h2o -> 1 c2h5oh 1 oh 
1 c2h5oh 1 oh -> 1 ch3ch2o 1 h2o 
1 ch3ch2o 1 h2o -> 1 c2h5oh 1 oh 
1 c2h5oh 1 h -> 1 c2h4oh 1 h2 
1 c2h4oh 1 h2 -> 1 c2h5oh 1 h 
1 c2h5oh 1 h -> 1 ch3choh 1 h2 
1 ch3choh 1 h2 -> 1 c2h5oh 1 h 
1 c2h5oh 1 h -> 1 ch3ch2o 1 h2 
1 ch3ch2o 1 h2 -> 1 c2h5oh 1 h 
1 c2h5oh 1 o -> 1 c2h4oh 1 oh 
1 c2h4oh 1 oh -> 1 c2h5oh 1 o 
1 c2h5oh 1 o -> 1 ch3choh 1 oh 
1 ch3choh 1 oh -> 1 c2h5oh 1 o 
1 c2h5oh 1 o -> 1 ch3ch2o 1 oh 
1 ch3ch2o 1 oh -> 1 c2h5oh 1 o 
1 c2h5oh 1 ch3 -> 1 c2h4oh 1 ch4 
1 c2h4oh 1 ch4 -> 1 c2h5oh 1 ch3 
1 c2h5oh 1 ch3 -> 1 ch3choh 1 ch4 
1 ch3choh 1 ch4 -> 1 c2h5oh 1 ch3 
1 c2h5oh 1 ch3 -> 1 ch3ch2o 1 ch4 
1 ch3ch2o 1 ch4 -> 1 c2h5oh 1 ch3 
1 c2h5oh 1 ho2 -> 1 ch3choh 1 h2o2 
1 ch3choh 1 h2o2 -> 1 c2h5oh 1 ho2 
1 c2h5oh 1 ho2 -> 1 c2h4oh 1 h2o2 
1 c2h4oh 1 h2o2 -> 1 c2h5oh 1 ho2 
1 c2h5oh 1 ho2 -> 1 ch3ch2o 1 h2o2 
1 ch3ch2o 1 h2o2 -> 1 c2h5oh 1 ho2 
1 ch3ch2o -> 1 ch3hco 1 h 
1 ch3hco 1 h -> 1 ch3ch2o 
1 ch3ch2o -> 1 ch3 1 ch2o 
1 ch3 1 ch2o -> 1 ch3ch2o 
1 ch3ch2o 1 o2 -> 1 ch3hco 1 ho2 
1 ch3hco 1 ho2 -> 1 ch3ch2o 1 o2 
1 ch3ch2o 1 co -> 1 c2h5 1 co2 
1 c2h5 1 co2 -> 1 ch3ch2o 1 co 
1 ch3ch2o 1 h -> 1 ch3 1 ch2oh 
1 ch3 1 ch2oh -> 1 ch3ch2o 1 h 
1 ch3ch2o 1 h -> 1 c2h4 1 h2o 
1 c2h4 1 h2o -> 1 ch3ch2o 1 h 
1 ch3ch2o 1 oh -> 1 ch3hco 1 h2o 
1 ch3hco 1 h2o -> 1 ch3ch2o 1 oh 
1 ch3choh 1 o2 -> 1 ch3hco 1 ho2 
1 ch3hco 1 ho2 -> 1 ch3choh 1 o2 
1 ch3choh 1 ch3 -> 1 c3h6 1 h2o 
1 c3h6 1 h2o -> 1 ch3choh 1 ch3 
1 ch3choh 1 o -> 1 ch3hco 1 oh 
1 ch3hco 1 oh -> 1 ch3choh 1 o 
1 ch3choh 1 h -> 1 c2h4 1 h2o 
1 c2h4 1 h2o -> 1 ch3choh 1 h 
1 ch3choh 1 h -> 1 ch3 1 ch2oh 
1 ch3 1 ch2oh -> 1 ch3choh 1 h 
1 ch3choh 1 ho2 -> 1 ch3hco 1 oh 1 oh 
1 ch3hco 1 oh 1 oh -> 1 ch3choh 1 ho2 
1 ch3choh 1 oh -> 1 ch3hco 1 h2o 
1 ch3hco 1 h2o -> 1 ch3choh 1 oh 
1 ch3choh -> 1 ch3hco 1 h 
1 ch3hco 1 h -> 1 ch3choh 
1 ch3hco 1 oh -> 1 ch3co 1 h2o 
1 ch3co 1 h2o -> 1 ch3hco 1 oh 
1 ch3hco 1 oh -> 1 ch2hco 1 h2o 
1 ch2hco 1 h2o -> 1 ch3hco 1 oh 
1 ch3hco 1 oh -> 1 ch3 1 hcooh 
1 ch3 1 hcooh -> 1 ch3hco 1 oh 
1 ch3hco 1 o -> 1 ch3co 1 oh 
1 ch3co 1 oh -> 1 ch3hco 1 o 
1 ch3hco 1 o -> 1 ch2hco 1 oh 
1 ch2hco 1 oh -> 1 ch3hco 1 o 
1 ch3hco 1 h -> 1 ch3co 1 h2 
1 ch3co 1 h2 -> 1 ch3hco 1 h 
1 ch3hco 1 h -> 1 ch2hco 1 h2 
1 ch2hco 1 h2 -> 1 ch3hco 1 h 
1 ch3hco 1 ch3 -> 1 ch3co 1 ch4 
1 ch3co 1 ch4 -> 1 ch3hco 1 ch3 
1 ch3hco 1 ch3 -> 1 ch2hco 1 ch4 
1 ch2hco 1 ch4 -> 1 ch3hco 1 ch3 
1 ch3hco 1 ho2 -> 1 ch3co 1 h2o2 
1 ch3co 1 h2o2 -> 1 ch3hco 1 ho2 
1 ch3hco 1 ho2 -> 1 ch2hco 1 h2o2 
1 ch2hco 1 h2o2 -> 1 ch3hco 1 ho2 
1 ch3hco 1 o2 -> 1 ch3co 1 ho2 
1 ch3co 1 ho2 -> 1 ch3hco 1 o2 
1 c2h6 1 ch3 -> 1 c2h5 1 ch4 
1 c2h5 1 ch4 -> 1 c2h6 1 ch3 
1 c2h6 1 h -> 1 c2h5 1 h2 
1 c2h5 1 h2 -> 1 c2h6 1 h 
1 c2h6 1 o -> 1 c2h5 1 oh 
1 c2h5 1 oh -> 1 c2h6 1 o 
1 c2h6 1 oh -> 1 c2h5 1 h2o 
1 c2h5 1 h2o -> 1 c2h6 1 oh 
1 c2h5 1 h -> 1 c2h4 1 h2 
1 c2h4 1 h2 -> 1 c2h5 1 h 
1 c2h5 1 h -> 1 ch3 1 ch3 
1 ch3 1 ch3 -> 1 c2h5 1 h 
1 c2h5 1 h -> 1 c2h6 
1 c2h6 -> 1 c2h5 1 h 
1 c2h5 1 oh -> 1 c2h4 1 h2o 
1 c2h4 1 h2o -> 1 c2h5 1 oh 
1 c2h5 1 o -> 1 ch3 1 ch2o 
1 ch3 1 ch2o -> 1 c2h5 1 o 
1 c2h5 1 ho2 -> 1 c2h6 1 o2 
1 c2h6 1 o2 -> 1 c2h5 1 ho2 
1 c2h5 1 ho2 -> 1 ch3ch2o 1 oh 
1 ch3ch2o 1 oh -> 1 c2h5 1 ho2 
1 c2h5 1 o2 -> 1 c2h4 1 ho2 
1 c2h4 1 ho2 -> 1 c2h5 1 o2 
1 c2h5 1 o2 -> 1 ch3hco 1 oh 
1 ch3hco 1 oh -> 1 c2h5 1 o2 
1 c2h4 1 oh -> 1 c2h4oh 
1 c2h4oh -> 1 c2h4 1 oh 
1 c2h4oh 1 o2 -> 1 hoc2h4o2 
1 hoc2h4o2 -> 1 c2h4oh 1 o2 
1 hoc2h4o2 -> 1 ch2o 1 ch2o 1 oh 
1 ch2o 1 ch2o 1 oh -> 1 hoc2h4o2 
1 c2h4 1 oh -> 1 c2h3 1 h2o 
1 c2h3 1 h2o -> 1 c2h4 1 oh 
1 c2h4 1 o -> 1 ch3 1 hco 
1 ch3 1 hco -> 1 c2h4 1 o 
1 c2h4 1 o -> 1 ch2hco 1 h 
1 ch2hco 1 h -> 1 c2h4 1 o 
1 c2h4 1 ch3 -> 1 c2h3 1 ch4 
1 c2h3 1 ch4 -> 1 c2h4 1 ch3 
1 c2h4 1 h -> 1 c2h3 1 h2 
1 c2h3 1 h2 -> 1 c2h4 1 h 
1 c2h4 -> 1 c2h2 1 h2 
1 c2h2 1 h2 -> 1 c2h4 
1 c2h3 1 h -> 1 c2h4 
1 c2h4 -> 1 c2h3 1 h 
1 c2h3 1 h -> 1 c2h2 1 h2 
1 c2h2 1 h2 -> 1 c2h3 1 h 
1 c2h3 1 o -> 1 ch2co 1 h 
1 ch2co 1 h -> 1 c2h3 1 o 
1 c2h3 1 o2 -> 1 ch2o 1 hco 
1 ch2o 1 hco -> 1 c2h3 1 o2 
1 c2h3 1 o2 -> 1 ch2hco 1 o 
1 ch2hco 1 o -> 1 c2h3 1 o2 
1 c2h3 1 o2 -> 1 c2h2 1 ho2 
1 c2h2 1 ho2 -> 1 c2h3 1 o2 
1 c2h3 1 oh -> 1 c2h2 1 h2o 
1 c2h2 1 h2o -> 1 c2h3 1 oh 
1 c2h3 1 c2h -> 1 c2h2 1 c2h2 
1 c2h2 1 c2h2 -> 1 c2h3 1 c2h 
1 c2h3 1 ch -> 1 ch2 1 c2h2 
1 ch2 1 c2h2 -> 1 c2h3 1 ch 
1 c2h3 1 ch3 -> 1 ac3h5 1 h 
1 ac3h5 1 h -> 1 c2h3 1 ch3 
1 c2h3 1 ch3 -> 1 c3h6 
1 c3h6 -> 1 c2h3 1 ch3 
1 c2h3 1 ch3 -> 1 c2h2 1 ch4 
1 c2h2 1 ch4 -> 1 c2h3 1 ch3 
1 c2h2 1 oh -> 1 c2h 1 h2o 
1 c2h 1 h2o -> 1 c2h2 1 oh 
1 c2h2 1 oh -> 1 hccoh 1 h 
1 hccoh 1 h -> 1 c2h2 1 oh 
1 c2h2 1 oh -> 1 ch2co 1 h 
1 ch2co 1 h -> 1 c2h2 1 oh 
1 c2h2 1 oh -> 1 ch3 1 co 
1 ch3 1 co -> 1 c2h2 1 oh 
1 hccoh 1 h -> 1 ch2co 1 h 
1 ch2co 1 h -> 1 hccoh 1 h 
1 c2h2 1 o -> 1 ch2 1 co 
1 ch2 1 co -> 1 c2h2 1 o 
1 c2h2 1 o -> 1 hcco 1 h 
1 hcco 1 h -> 1 c2h2 1 o 
1 c2h2 1 o -> 1 c2h 1 oh 
1 c2h 1 oh -> 1 c2h2 1 o 
1 c2h2 1 ch3 -> 1 c2h 1 ch4 
1 c2h 1 ch4 -> 1 c2h2 1 ch3 
1 c2h2 1 o2 -> 1 hcco 1 oh 
1 hcco 1 oh -> 1 c2h2 1 o2 
1 c2h2 -> 1 c2h 1 h 
1 c2h 1 h -> 1 c2h2 
1 ch2hco 1 h -> 1 ch3 1 hco 
1 ch3 1 hco -> 1 ch2hco 1 h 
1 ch2hco 1 h -> 1 ch2co 1 h2 
1 ch2co 1 h2 -> 1 ch2hco 1 h 
1 ch2hco 1 o -> 1 ch2o 1 hco 
1 ch2o 1 hco -> 1 ch2hco 1 o 
1 ch2hco 1 oh -> 1 ch2co 1 h2o 
1 ch2co 1 h2o -> 1 ch2hco 1 oh 
1 ch2hco 1 o2 -> 1 ch2o 1 co 1 oh 
1 ch2o 1 co 1 oh -> 1 ch2hco 1 o2 
1 ch2hco 1 ch3 -> 1 c2h5 1 co 1 h 
1 c2h5 1 co 1 h -> 1 ch2hco 1 ch3 
1 ch2hco 1 ho2 -> 1 ch2o 1 hco 1 oh 
1 ch2o 1 hco 1 oh -> 1 ch2hco 1 ho2 
1 ch2hco 1 ho2 -> 1 ch3hco 1 o2 
1 ch3hco 1 o2 -> 1 ch2hco 1 ho2 
1 ch2hco -> 1 ch3 1 co 
1 ch3 1 co -> 1 ch2hco 
1 ch2hco -> 1 ch2co 1 h 
1 ch2co 1 h -> 1 ch2hco 
1 chocho -> 1 ch2o 1 co 
1 ch2o 1 co -> 1 chocho 
1 chocho -> 1 co 1 co 1 h2 
1 co 1 co 1 h2 -> 1 chocho 
1 chocho 1 oh -> 1 hco 1 co 1 h2o 
1 hco 1 co 1 h2o -> 1 chocho 1 oh 
1 chocho 1 o -> 1 hco 1 co 1 oh 
1 hco 1 co 1 oh -> 1 chocho 1 o 
1 chocho 1 h -> 1 ch2o 1 hco 
1 ch2o 1 hco -> 1 chocho 1 h 
1 chocho 1 ho2 -> 1 hco 1 co 1 h2o2 
1 hco 1 co 1 h2o2 -> 1 chocho 1 ho2 
1 chocho 1 ch3 -> 1 hco 1 co 1 ch4 
1 hco 1 co 1 ch4 -> 1 chocho 1 ch3 
1 chocho 1 o2 -> 1 hco 1 co 1 ho2 
1 hco 1 co 1 ho2 -> 1 chocho 1 o2 
1 ch3co -> 1 ch3 1 co 
1 ch3 1 co -> 1 ch3co 
1 ch2co 1 o -> 1 co2 1 ch2 
1 co2 1 ch2 -> 1 ch2co 1 o 
1 ch2co 1 h -> 1 ch3 1 co 
1 ch3 1 co -> 1 ch2co 1 h 
1 ch2co 1 h -> 1 hcco 1 h2 
1 hcco 1 h2 -> 1 ch2co 1 h 
1 ch2co 1 o -> 1 hcco 1 oh 
1 hcco 1 oh -> 1 ch2co 1 o 
1 ch2co 1 oh -> 1 hcco 1 h2o 
1 hcco 1 h2o -> 1 ch2co 1 oh 
1 ch2co 1 oh -> 1 ch2oh 1 co 
1 ch2oh 1 co -> 1 ch2co 1 oh 
1 ch2co -> 1 ch2 1 co 
1 ch2 1 co -> 1 ch2co 
1 c2h 1 h2 -> 1 c2h2 1 h 
1 c2h2 1 h -> 1 c2h 1 h2 
1 c2h 1 o -> 1 ch 1 co 
1 ch 1 co -> 1 c2h 1 o 
1 c2h 1 oh -> 1 hcco 1 h 
1 hcco 1 h -> 1 c2h 1 oh 
1 c2h 1 o2 -> 1 co 1 co 1 h 
1 co 1 co 1 h -> 1 c2h 1 o2 
1 hcco 1 c2h2 -> 1 h2ccch 1 co 
1 h2ccch 1 co -> 1 hcco 1 c2h2 
1 hcco 1 h -> 1 ch2(s) 1 co 
1 ch2(s) 1 co -> 1 hcco 1 h 
1 hcco 1 o -> 1 h 1 co 1 co 
1 h 1 co 1 co -> 1 hcco 1 o 
1 hcco 1 o -> 1 ch 1 co2 
1 ch 1 co2 -> 1 hcco 1 o 
1 hcco 1 o2 -> 1 hco 1 co 1 o 
1 hco 1 co 1 o -> 1 hcco 1 o2 
1 hcco 1 o2 -> 1 co2 1 hco 
1 co2 1 hco -> 1 hcco 1 o2 
1 hcco 1 ch -> 1 c2h2 1 co 
1 c2h2 1 co -> 1 hcco 1 ch 
1 hcco 1 hcco -> 1 c2h2 1 co 1 co 
1 c2h2 1 co 1 co -> 1 hcco 1 hcco 
1 hcco 1 oh -> 1 c2o 1 h2o 
1 c2o 1 h2o -> 1 hcco 1 oh 
1 c2o 1 h -> 1 ch 1 co 
1 ch 1 co -> 1 c2o 1 h 
1 c2o 1 o -> 1 co 1 co 
1 co 1 co -> 1 c2o 1 o 
1 c2o 1 oh -> 1 co 1 co 1 h 
1 co 1 co 1 h -> 1 c2o 1 oh 
1 c2o 1 o2 -> 1 co 1 co 1 o 
1 co 1 co 1 o -> 1 c2o 1 o2 
1 c3h8 -> 1 c2h5 1 ch3 
1 c2h5 1 ch3 -> 1 c3h8 
1 ic3h7 1 ho2 -> 1 c3h8 1 o2 
1 c3h8 1 o2 -> 1 ic3h7 1 ho2 
1 nc3h7 1 ho2 -> 1 c3h8 1 o2 
1 c3h8 1 o2 -> 1 nc3h7 1 ho2 
1 c3h8 1 ho2 -> 1 nc3h7 1 h2o2 
1 nc3h7 1 h2o2 -> 1 c3h8 1 ho2 
1 c3h8 1 ho2 -> 1 ic3h7 1 h2o2 
1 ic3h7 1 h2o2 -> 1 c3h8 1 ho2 
1 c3h8 1 oh -> 1 nc3h7 1 h2o 
1 nc3h7 1 h2o -> 1 c3h8 1 oh 
1 c3h8 1 oh -> 1 ic3h7 1 h2o 
1 ic3h7 1 h2o -> 1 c3h8 1 oh 
1 c3h8 1 o -> 1 nc3h7 1 oh 
1 nc3h7 1 oh -> 1 c3h8 1 o 
1 c3h8 1 o -> 1 ic3h7 1 oh 
1 ic3h7 1 oh -> 1 c3h8 1 o 
1 c3h8 1 h -> 1 ic3h7 1 h2 
1 ic3h7 1 h2 -> 1 c3h8 1 h 
1 c3h8 1 h -> 1 nc3h7 1 h2 
1 nc3h7 1 h2 -> 1 c3h8 1 h 
1 c3h8 1 ch3 -> 1 nc3h7 1 ch4 
1 nc3h7 1 ch4 -> 1 c3h8 1 ch3 
1 c3h8 1 ch3 -> 1 ic3h7 1 ch4 
1 ic3h7 1 ch4 -> 1 c3h8 1 ch3 
1 c3h8 1 c2h3 -> 1 ic3h7 1 c2h4 
1 ic3h7 1 c2h4 -> 1 c3h8 1 c2h3 
1 c3h8 1 c2h3 -> 1 nc3h7 1 c2h4 
1 nc3h7 1 c2h4 -> 1 c3h8 1 c2h3 
1 c3h8 1 c2h5 -> 1 ic3h7 1 c2h6 
1 ic3h7 1 c2h6 -> 1 c3h8 1 c2h5 
1 c3h8 1 c2h5 -> 1 nc3h7 1 c2h6 
1 nc3h7 1 c2h6 -> 1 c3h8 1 c2h5 
1 c3h8 1 ac3h5 -> 1 c3h6 1 nc3h7 
1 c3h6 1 nc3h7 -> 1 c3h8 1 ac3h5 
1 c3h8 1 ac3h5 -> 1 c3h6 1 ic3h7 
1 c3h6 1 ic3h7 -> 1 c3h8 1 ac3h5 
1 nc3h7 -> 1 c2h4 1 ch3 
1 c2h4 1 ch3 -> 1 nc3h7 
1 c3h6 1 h -> 1 ic3h7 
1 ic3h7 -> 1 c3h6 1 h 
1 ic3h7 1 o2 -> 1 c3h6 1 ho2 
1 c3h6 1 ho2 -> 1 ic3h7 1 o2 
1 nc3h7 1 o2 -> 1 c3h6 1 ho2 
1 c3h6 1 ho2 -> 1 nc3h7 1 o2 
1 ic3h7 1 h -> 1 c2h5 1 ch3 
1 c2h5 1 ch3 -> 1 ic3h7 1 h 
1 nc3h7 1 h -> 1 c2h5 1 ch3 
1 c2h5 1 ch3 -> 1 nc3h7 1 h 
1 c3h6 -> 1 c2h2 1 ch4 
1 c2h2 1 ch4 -> 1 c3h6 
1 c3h6 -> 1 ac3h4 1 h2 
1 ac3h4 1 h2 -> 1 c3h6 
1 pc3h5 1 h -> 1 c3h6 
1 c3h6 -> 1 pc3h5 1 h 
1 sc3h5 1 h -> 1 c3h6 
1 c3h6 -> 1 sc3h5 1 h 
1 c3h6 1 ho2 -> 1 ac3h5 1 h2o2 
1 ac3h5 1 h2o2 -> 1 c3h6 1 ho2 
1 c3h6 1 oh -> 1 ac3h5 1 h2o 
1 ac3h5 1 h2o -> 1 c3h6 1 oh 
1 c3h6 1 oh -> 1 sc3h5 1 h2o 
1 sc3h5 1 h2o -> 1 c3h6 1 oh 
1 c3h6 1 oh -> 1 pc3h5 1 h2o 
1 pc3h5 1 h2o -> 1 c3h6 1 oh 
1 c3h6 1 o -> 1 ch3chco 1 h 1 h 
1 ch3chco 1 h 1 h -> 1 c3h6 1 o 
1 c3h6 1 o -> 1 c2h5 1 hco 
1 c2h5 1 hco -> 1 c3h6 1 o 
1 c3h6 1 o -> 1 ac3h5 1 oh 
1 ac3h5 1 oh -> 1 c3h6 1 o 
1 c3h6 1 o -> 1 pc3h5 1 oh 
1 pc3h5 1 oh -> 1 c3h6 1 o 
1 c3h6 1 o -> 1 sc3h5 1 oh 
1 sc3h5 1 oh -> 1 c3h6 1 o 
1 c3h6 1 h -> 1 c2h4 1 ch3 
1 c2h4 1 ch3 -> 1 c3h6 1 h 
1 c3h6 1 h -> 1 ac3h5 1 h2 
1 ac3h5 1 h2 -> 1 c3h6 1 h 
1 c3h6 1 h -> 1 sc3h5 1 h2 
1 sc3h5 1 h2 -> 1 c3h6 1 h 
1 c3h6 1 h -> 1 pc3h5 1 h2 
1 pc3h5 1 h2 -> 1 c3h6 1 h 
1 ac3h5 1 ho2 -> 1 c3h6 1 o2 
1 c3h6 1 o2 -> 1 ac3h5 1 ho2 
1 c3h6 1 ch3 -> 1 ac3h5 1 ch4 
1 ac3h5 1 ch4 -> 1 c3h6 1 ch3 
1 c3h6 1 ch3 -> 1 sc3h5 1 ch4 
1 sc3h5 1 ch4 -> 1 c3h6 1 ch3 
1 c3h6 1 ch3 -> 1 pc3h5 1 ch4 
1 pc3h5 1 ch4 -> 1 c3h6 1 ch3 
1 c3h6 1 hco -> 1 ac3h5 1 ch2o 
1 ac3h5 1 ch2o -> 1 c3h6 1 hco 
1 ch3chco 1 oh -> 1 ch2chco 1 h2o 
1 ch2chco 1 h2o -> 1 ch3chco 1 oh 
1 ch3chco 1 o -> 1 ch2chco 1 oh 
1 ch2chco 1 oh -> 1 ch3chco 1 o 
1 ch3chco 1 h -> 1 ch2chco 1 h2 
1 ch2chco 1 h2 -> 1 ch3chco 1 h 
1 ch3chco 1 h -> 1 c2h5 1 co 
1 c2h5 1 co -> 1 ch3chco 1 h 
1 ch3chco 1 o -> 1 ch3 1 hco 1 co 
1 ch3 1 hco 1 co -> 1 ch3chco 1 o 
1 ch2chcho 1 oh -> 1 ch2chco 1 h2o 
1 ch2chco 1 h2o -> 1 ch2chcho 1 oh 
1 ch2chcho 1 o -> 1 ch2chco 1 oh 
1 ch2chco 1 oh -> 1 ch2chcho 1 o 
1 ch2chcho 1 o -> 1 ch2co 1 hco 1 h 
1 ch2co 1 hco 1 h -> 1 ch2chcho 1 o 
1 ch2chcho 1 h -> 1 ch2chco 1 h2 
1 ch2chco 1 h2 -> 1 ch2chcho 1 h 
1 ch2chcho 1 h -> 1 c2h4 1 hco 
1 c2h4 1 hco -> 1 ch2chcho 1 h 
1 ch2chcho 1 o2 -> 1 ch2chco 1 ho2 
1 ch2chco 1 ho2 -> 1 ch2chcho 1 o2 
1 ch2chco -> 1 c2h3 1 co 
1 c2h3 1 co -> 1 ch2chco 
1 ch2chco 1 o -> 1 c2h3 1 co2 
1 c2h3 1 co2 -> 1 ch2chco 1 o 
1 ac3h5 1 o2 -> 1 ch2chcho 1 oh 
1 ch2chcho 1 oh -> 1 ac3h5 1 o2 
1 ac3h5 1 o2 -> 1 ac3h4 1 ho2 
1 ac3h4 1 ho2 -> 1 ac3h5 1 o2 
1 ac3h5 1 o2 -> 1 ch2hco 1 ch2o 
1 ch2hco 1 ch2o -> 1 ac3h5 1 o2 
1 ac3h5 1 o2 -> 1 c2h2 1 ch2o 1 oh 
1 c2h2 1 ch2o 1 oh -> 1 ac3h5 1 o2 
1 ac3h5 1 ho2 -> 1 ch2chch2o 1 oh 
1 ch2chch2o 1 oh -> 1 ac3h5 1 ho2 
1 ch2chch2o 1 o2 -> 1 ch2chcho 1 ho2 
1 ch2chcho 1 ho2 -> 1 ch2chch2o 1 o2 
1 ch2chch2o 1 co -> 1 ac3h5 1 co2 
1 ac3h5 1 co2 -> 1 ch2chch2o 1 co 
1 ch2chcho 1 h -> 1 ch2chch2o 
1 ch2chch2o -> 1 ch2chcho 1 h 
1 ac3h5 1 oh -> 1 ac3h4 1 h2o 
1 ac3h4 1 h2o -> 1 ac3h5 1 oh 
1 ac3h5 1 h -> 1 ac3h4 1 h2 
1 ac3h4 1 h2 -> 1 ac3h5 1 h 
1 ac3h5 1 h -> 1 c3h6 
1 c3h6 -> 1 ac3h5 1 h 
1 ac3h5 1 o -> 1 ch2chcho 1 h 
1 ch2chcho 1 h -> 1 ac3h5 1 o 
1 ac3h5 1 ch3 -> 1 ac3h4 1 ch4 
1 ac3h4 1 ch4 -> 1 ac3h5 1 ch3 
1 pc3h5 1 o2 -> 1 ch3hco 1 hco 
1 ch3hco 1 hco -> 1 pc3h5 1 o2 
1 pc3h5 1 o2 -> 1 ch3chco 1 h 1 o 
1 ch3chco 1 h 1 o -> 1 pc3h5 1 o2 
1 pc3h5 1 o -> 1 ch3chco 1 h 
1 ch3chco 1 h -> 1 pc3h5 1 o 
1 pc3h5 1 h -> 1 pc3h4 1 h2 
1 pc3h4 1 h2 -> 1 pc3h5 1 h 
1 pc3h5 1 oh -> 1 pc3h4 1 h2o 
1 pc3h4 1 h2o -> 1 pc3h5 1 oh 
1 pc3h5 1 h -> 1 ac3h5 1 h 
1 ac3h5 1 h -> 1 pc3h5 1 h 
1 sc3h5 1 h -> 1 ac3h5 1 h 
1 ac3h5 1 h -> 1 sc3h5 1 h 
1 sc3h5 1 o2 -> 1 ch3co 1 ch2o 
1 ch3co 1 ch2o -> 1 sc3h5 1 o2 
1 sc3h5 1 o -> 1 ch2co 1 ch3 
1 ch2co 1 ch3 -> 1 sc3h5 1 o 
1 sc3h5 1 h -> 1 pc3h4 1 h2 
1 pc3h4 1 h2 -> 1 sc3h5 1 h 
1 sc3h5 1 oh -> 1 pc3h4 1 h2o 
1 pc3h4 1 h2o -> 1 sc3h5 1 oh 
1 ac3h4 1 h -> 1 h2ccch 1 h2 
1 h2ccch 1 h2 -> 1 ac3h4 1 h 
1 ac3h4 1 o -> 1 c2h4 1 co 
1 c2h4 1 co -> 1 ac3h4 1 o 
1 ac3h4 1 oh -> 1 h2ccch 1 h2o 
1 h2ccch 1 h2o -> 1 ac3h4 1 oh 
1 ac3h4 1 ch3 -> 1 h2ccch 1 ch4 
1 h2ccch 1 ch4 -> 1 ac3h4 1 ch3 
1 ac3h4 -> 1 pc3h4 
1 pc3h4 -> 1 ac3h4 
1 pc3h4 1 h -> 1 h2ccch 1 h2 
1 h2ccch 1 h2 -> 1 pc3h4 1 h 
1 pc3h4 1 o -> 1 c2h4 1 co 
1 c2h4 1 co -> 1 pc3h4 1 o 
1 pc3h4 1 oh -> 1 h2ccch 1 h2o 
1 h2ccch 1 h2o -> 1 pc3h4 1 oh 
1 pc3h4 1 ch3 -> 1 h2ccch 1 ch4 
1 h2ccch 1 ch4 -> 1 pc3h4 1 ch3 
1 pc3h4 1 h -> 1 ch3 1 c2h2 
1 ch3 1 c2h2 -> 1 pc3h4 1 h 
1 pc3h4 1 h -> 1 sc3h5 
1 sc3h5 -> 1 pc3h4 1 h 
1 ac3h4 1 h -> 1 ac3h5 
1 ac3h5 -> 1 ac3h4 1 h 
1 ac3h4 1 h -> 1 sc3h5 
1 sc3h5 -> 1 ac3h4 1 h 
1 h2ccch 1 o2 -> 1 ch2co 1 hco 
1 ch2co 1 hco -> 1 h2ccch 1 o2 
1 h2ccch 1 o -> 1 ch2o 1 c2h 
1 ch2o 1 c2h -> 1 h2ccch 1 o 
1 h2ccch 1 h -> 1 c3h2 1 h2 
1 c3h2 1 h2 -> 1 h2ccch 1 h 
1 h2ccch 1 oh -> 1 c3h2 1 h2o 
1 c3h2 1 h2o -> 1 h2ccch 1 oh 
1 h2ccch 1 ch3 -> 1 c3h2 1 ch4 
1 c3h2 1 ch4 -> 1 h2ccch 1 ch3 
1 h2ccch 1 h -> 1 ac3h4 
1 ac3h4 -> 1 h2ccch 1 h 
1 h2ccch 1 h -> 1 pc3h4 
1 pc3h4 -> 1 h2ccch 1 h 
1 c3h2 1 o2 -> 1 hcco 1 co 1 h 
1 hcco 1 co 1 h -> 1 c3h2 1 o2 
1 c3h2 1 o -> 1 c2h2 1 co 
1 c2h2 1 co -> 1 c3h2 1 o 
1 c3h2 1 oh -> 1 c2h2 1 hco 
1 c2h2 1 hco -> 1 c3h2 1 oh 
