# Supplementary material for: Molecular Codes in Biological and Chemical Reaction Networks
Source: PLoS One. 2013 Jan 23;8(1):e54694. doi: 10.1371/journal.pone.0054694 (PMC3553058; doi:10.1371/journal.pone.0054694)
Supplement: Dataset S9 — Network model of di methyl ether combustion. (TXT) [file pone.0054694.s017.txt]

# Supplementary Information to Görlich D, Dittrich P - Molecular codes in biological and chemical reaction networks
# Di methyl ether combustion
# Ref: Kaiser E, Wallington T, Hurley MD, Platz J, Curran HJ, Pitz WJ, Westbrook CK (2000) 
# Experimental and modeling study of premixed atmospheric-pressure dimethyl ether-air flames, 
# Journal of Physical Chemistry 104:8194--8206
# Number of Components:
79
# Components:
h
h2
o
o2
oh
h2o
n2
co
hco
co2
ch3
ch4
ho2
h2o2
ch2o
ch3o
c2h6
c2h4
c2h5
ch2
ch
c2h
c2h2
c2h3
ch3oh
ch2oh
ch2co
hcco
c2h5oh
pc2h4oh
sc2h4oh
ch3co
ch2cho
ch3cho
ch3coch3
ch3coch2
c2h5cho
c2h5co
c2h5o
ch3o2
c2h5o2
ch3o2h
c2h5o2h
c2h3o1-2
ch3co2
c2h4o1-2
c2h4o2h
o2c2h4oh
ch3co3
ch3co3h
c2h3co
c2h3cho
ch3coch2o2
ch3coch2o2h
ch3coch2o
hco3h
hco3
hco2
o2c2h4o2h
ch2(s)
ch3och3
ch3och2
ch3och2o2
ch2och2o2h
ch3och2o2h
ch3och2o
o2ch2och2o2h
ho2ch2ocho
och2ocho
hoch2oco
hoch2o
hco2h
ch3ocho
ch3oco
ch2ocho
ch3och2oh
hoch2o2h
och2o2h
hoch2o2
# Number of Reactions:
708
# Reactions:
1 ch3 1 h -> 1 ch4 
1 ch4 -> 1 ch3 1 h 
1 ch4 1 h -> 1 ch3 1 h2 
1 ch3 1 h2 -> 1 ch4 1 h 
1 ch4 1 oh -> 1 ch3 1 h2o 
1 ch3 1 h2o -> 1 ch4 1 oh 
1 ch4 1 o -> 1 ch3 1 oh 
1 ch3 1 oh -> 1 ch4 1 o 
1 c2h6 1 ch3 -> 1 c2h5 1 ch4 
1 c2h5 1 ch4 -> 1 c2h6 1 ch3 
1 hco 1 oh -> 1 co 1 h2o 
1 co 1 h2o -> 1 hco 1 oh 
1 co 1 oh -> 1 co2 1 h 
1 co2 1 h -> 1 co 1 oh 
1 h 1 o2 -> 1 o 1 oh 
1 o 1 oh -> 1 h 1 o2 
1 o 1 h2 -> 1 h 1 oh 
1 h 1 oh -> 1 o 1 h2 
1 o 1 h2o -> 1 oh 1 oh 
1 oh 1 oh -> 1 o 1 h2o 
1 oh 1 h2 -> 1 h 1 h2o 
1 h 1 h2o -> 1 oh 1 h2 
1 hco -> 1 h 1 co 
1 h 1 co -> 1 hco 
1 h2o2 1 oh -> 1 h2o 1 ho2 
1 h2o 1 ho2 -> 1 h2o2 1 oh 
1 c2h4 1 o -> 1 ch3 1 hco 
1 ch3 1 hco -> 1 c2h4 1 o 
1 h 1 c2h4 -> 1 c2h5 
1 c2h5 -> 1 h 1 c2h4 
1 ch3oh -> 1 ch3 1 oh 
1 ch3 1 oh -> 1 ch3oh 
1 c2h6 1 h -> 1 c2h5 1 h2 
1 c2h5 1 h2 -> 1 c2h6 1 h 
1 ch3oh 1 ho2 -> 1 ch2oh 1 h2o2 
1 ch2oh 1 h2o2 -> 1 ch3oh 1 ho2 
1 c2h5 1 o2 -> 1 c2h4 1 ho2 
1 c2h4 1 ho2 -> 1 c2h5 1 o2 
1 c2h6 1 oh -> 1 c2h5 1 h2o 
1 c2h5 1 h2o -> 1 c2h6 1 oh 
1 c2h6 1 o -> 1 c2h5 1 oh 
1 c2h5 1 oh -> 1 c2h6 1 o 
1 ch3 1 ho2 -> 1 ch3o 1 oh 
1 ch3o 1 oh -> 1 ch3 1 ho2 
1 co 1 ho2 -> 1 co2 1 oh 
1 co2 1 oh -> 1 co 1 ho2 
1 ch3 1 ch3 -> 1 c2h6 
1 c2h6 -> 1 ch3 1 ch3 
1 h2o -> 1 h 1 oh 
1 h 1 oh -> 1 h2o 
1 h 1 o2 -> 1 ho2 
1 ho2 -> 1 h 1 o2 
1 co 1 o -> 1 co2 
1 co2 -> 1 co 1 o 
1 co 1 o2 -> 1 co2 1 o 
1 co2 1 o -> 1 co 1 o2 
1 hco 1 h -> 1 co 1 h2 
1 co 1 h2 -> 1 hco 1 h 
1 hco 1 o -> 1 co 1 oh 
1 co 1 oh -> 1 hco 1 o 
1 ch2o -> 1 hco 1 h 
1 hco 1 h -> 1 ch2o 
1 ch2o 1 oh -> 1 hco 1 h2o 
1 hco 1 h2o -> 1 ch2o 1 oh 
1 ch2o 1 h -> 1 hco 1 h2 
1 hco 1 h2 -> 1 ch2o 1 h 
1 ch2o 1 o -> 1 hco 1 oh 
1 hco 1 oh -> 1 ch2o 1 o 
1 ch3 1 oh -> 1 ch2o 1 h2 
1 ch2o 1 h2 -> 1 ch3 1 oh 
1 ch3 1 o -> 1 ch2o 1 h 
1 ch2o 1 h -> 1 ch3 1 o 
1 ch3 1 o2 -> 1 ch3o 1 o 
1 ch3o 1 o -> 1 ch3 1 o2 
1 ch2o 1 ch3 -> 1 hco 1 ch4 
1 hco 1 ch4 -> 1 ch2o 1 ch3 
1 hco 1 ch3 -> 1 ch4 1 co 
1 ch4 1 co -> 1 hco 1 ch3 
1 ch3o -> 1 ch2o 1 h 
1 ch2o 1 h -> 1 ch3o 
1 c2h4 -> 1 c2h2 1 h2 
1 c2h2 1 h2 -> 1 c2h4 
1 ho2 1 o -> 1 oh 1 o2 
1 oh 1 o2 -> 1 ho2 1 o 
1 hco 1 ho2 -> 1 ch2o 1 o2 
1 ch2o 1 o2 -> 1 hco 1 ho2 
1 ch3o 1 o2 -> 1 ch2o 1 ho2 
1 ch2o 1 ho2 -> 1 ch3o 1 o2 
1 ch3 1 ho2 -> 1 ch4 1 o2 
1 ch4 1 o2 -> 1 ch3 1 ho2 
1 hco 1 o2 -> 1 co 1 ho2 
1 co 1 ho2 -> 1 hco 1 o2 
1 ho2 1 h -> 1 oh 1 oh 
1 oh 1 oh -> 1 ho2 1 h 
1 ho2 1 h -> 1 h2 1 o2 
1 h2 1 o2 -> 1 ho2 1 h 
1 ho2 1 oh -> 1 h2o 1 o2 
1 h2o 1 o2 -> 1 ho2 1 oh 
1 h2o2 1 o2 -> 1 ho2 1 ho2 
1 ho2 1 ho2 -> 1 h2o2 1 o2 
1 oh 1 oh -> 1 h2o2 
1 h2o2 -> 1 oh 1 oh 
1 h2o2 1 h -> 1 h2o 1 oh 
1 h2o 1 oh -> 1 h2o2 1 h 
1 ch4 1 ho2 -> 1 ch3 1 h2o2 
1 ch3 1 h2o2 -> 1 ch4 1 ho2 
1 ch2o 1 ho2 -> 1 hco 1 h2o2 
1 hco 1 h2o2 -> 1 ch2o 1 ho2 
1 oh -> 1 o 1 h 
1 o 1 h -> 1 oh 
1 o2 -> 1 o 1 o 
1 o 1 o -> 1 o2 
1 h2 -> 1 h 1 h 
1 h 1 h -> 1 h2 
1 c2h3 1 h -> 1 c2h4 
1 c2h4 -> 1 c2h3 1 h 
1 c2h5 1 c2h3 -> 1 c2h4 1 c2h4 
1 c2h4 1 c2h4 -> 1 c2h5 1 c2h3 
1 c2h2 1 h -> 1 c2h3 
1 c2h3 -> 1 c2h2 1 h 
1 c2h4 1 h -> 1 c2h3 1 h2 
1 c2h3 1 h2 -> 1 c2h4 1 h 
1 c2h4 1 oh -> 1 c2h3 1 h2o 
1 c2h3 1 h2o -> 1 c2h4 1 oh 
1 c2h3 1 o2 -> 1 c2h2 1 ho2 
1 c2h2 1 ho2 -> 1 c2h3 1 o2 
1 c2h2 -> 1 c2h 1 h 
1 c2h 1 h -> 1 c2h2 
1 c2h2 1 o2 -> 1 hcco 1 oh 
1 hcco 1 oh -> 1 c2h2 1 o2 
1 ch2 1 o2 -> 1 co 1 h2o 
1 co 1 h2o -> 1 ch2 1 o2 
1 c2h2 1 oh -> 1 c2h 1 h2o 
1 c2h 1 h2o -> 1 c2h2 1 oh 
1 o 1 c2h2 -> 1 c2h 1 oh 
1 c2h 1 oh -> 1 o 1 c2h2 
1 c2h2 1 o -> 1 ch2 1 co 
1 ch2 1 co -> 1 c2h2 1 o 
-> 1 ch2 
1 ch2 -> 
-> 1 ch2 
1 ch2 -> 
-> 1 ch2 
1 ch2 -> 
1 c2h 1 o2 -> 1 hco 1 co 
1 hco 1 co -> 1 c2h 1 o2 
1 c2h 1 o -> 1 co 1 ch 
1 co 1 ch -> 1 c2h 1 o 
1 ch2 1 o2 -> 1 hco 1 oh 
1 hco 1 oh -> 1 ch2 1 o2 
1 ch2 1 o -> 1 co 1 h 1 h 
1 co 1 h 1 h -> 1 ch2 1 o 
1 ch2 1 h -> 1 ch 1 h2 
1 ch 1 h2 -> 1 ch2 1 h 
1 ch2 1 oh -> 1 ch 1 h2o 
1 ch 1 h2o -> 1 ch2 1 oh 
1 ch2 1 o2 -> 1 co2 1 h 1 h 
1 co2 1 h 1 h -> 1 ch2 1 o2 
1 ch 1 o2 -> 1 hco 1 o 
1 hco 1 o -> 1 ch 1 o2 
1 ch3oh 1 oh -> 1 ch2oh 1 h2o 
1 ch2oh 1 h2o -> 1 ch3oh 1 oh 
1 ch3oh 1 h -> 1 ch3o 1 h2 
1 ch3o 1 h2 -> 1 ch3oh 1 h 
1 ch3oh 1 h -> 1 ch2oh 1 h2 
1 ch2oh 1 h2 -> 1 ch3oh 1 h 
1 ch3oh 1 ch3 -> 1 ch2oh 1 ch4 
1 ch2oh 1 ch4 -> 1 ch3oh 1 ch3 
1 ch3oh 1 o -> 1 ch2oh 1 oh 
1 ch2oh 1 oh -> 1 ch3oh 1 o 
1 ch2oh 1 o2 -> 1 ch2o 1 ho2 
1 ch2o 1 ho2 -> 1 ch2oh 1 o2 
1 ch2oh -> 1 ch2o 1 h 
1 ch2o 1 h -> 1 ch2oh 
1 c2h3 1 o2 -> 1 c2h2 1 ho2 
1 c2h2 1 ho2 -> 1 c2h3 1 o2 
1 h2o2 1 o -> 1 oh 1 ho2 
1 oh 1 ho2 -> 1 h2o2 1 o 
1 c2h2 1 o -> 1 hcco 1 h 
1 hcco 1 h -> 1 c2h2 1 o 
1 c2h2 1 oh -> 1 ch2co 1 h 
1 ch2co 1 h -> 1 c2h2 1 oh 
1 ch2co 1 h -> 1 ch3 1 co 
1 ch3 1 co -> 1 ch2co 1 h 
1 ch2co 1 o -> 1 ch2 1 co2 
1 ch2 1 co2 -> 1 ch2co 1 o 
1 ch2 1 o2 -> 1 ch2o 1 o 
1 ch2o 1 o -> 1 ch2 1 o2 
1 ch2co -> 1 ch2 1 co 
1 ch2 1 co -> 1 ch2co 
1 ch2co 1 o -> 1 hcco 1 oh 
1 hcco 1 oh -> 1 ch2co 1 o 
1 ch2co 1 oh -> 1 hcco 1 h2o 
1 hcco 1 h2o -> 1 ch2co 1 oh 
1 ch2co 1 h -> 1 hcco 1 h2 
1 hcco 1 h2 -> 1 ch2co 1 h 
1 hcco 1 oh -> 1 hco 1 hco 
1 hco 1 hco -> 1 hcco 1 oh 
1 hcco 1 h -> 1 ch2(s) 1 co 
1 ch2(s) 1 co -> 1 hcco 1 h 
1 hcco 1 o -> 1 h 1 co 1 co 
1 h 1 co 1 co -> 1 hcco 1 o 
1 c2h6 1 o2 -> 1 c2h5 1 ho2 
1 c2h5 1 ho2 -> 1 c2h6 1 o2 
1 c2h6 1 ho2 -> 1 c2h5 1 h2o2 
1 c2h5 1 h2o2 -> 1 c2h6 1 ho2 
1 ch2 1 o2 -> 1 co2 1 h2 
1 co2 1 h2 -> 1 ch2 1 o2 
1 ch3 1 c2h3 -> 1 ch4 1 c2h2 
1 ch4 1 c2h2 -> 1 ch3 1 c2h3 
1 ch3 1 c2h5 -> 1 ch4 1 c2h4 
1 ch4 1 c2h4 -> 1 ch3 1 c2h5 
1 ch3oh 1 ch2o -> 1 ch3o 1 ch3o 
1 ch3o 1 ch3o -> 1 ch3oh 1 ch2o 
1 ch2o 1 ch3o -> 1 ch3oh 1 hco 
1 ch3oh 1 hco -> 1 ch2o 1 ch3o 
1 ch4 1 ch3o -> 1 ch3 1 ch3oh 
1 ch3 1 ch3oh -> 1 ch4 1 ch3o 
1 c2h6 1 ch3o -> 1 c2h5 1 ch3oh 
1 c2h5 1 ch3oh -> 1 c2h6 1 ch3o 
1 c2h3 1 h -> 1 c2h2 1 h2 
1 c2h2 1 h2 -> 1 c2h3 1 h 
1 ch3o 1 ch3oh -> 1 ch2oh 1 ch3oh 
1 ch2oh 1 ch3oh -> 1 ch3o 1 ch3oh 
1 ch3oh 1 oh -> 1 ch3o 1 h2o 
1 ch3o 1 h2o -> 1 ch3oh 1 oh 
1 c2h5 1 h -> 1 ch3 1 ch3 
1 ch3 1 ch3 -> 1 c2h5 1 h 
1 c2h3 1 o2 -> 1 ch2o 1 hco 
1 ch2o 1 hco -> 1 c2h3 1 o2 
1 c2h6 -> 1 c2h5 1 h 
1 c2h5 1 h -> 1 c2h6 
1 c2h5oh -> 1 ch2oh 1 ch3 
1 ch2oh 1 ch3 -> 1 c2h5oh 
1 c2h5oh -> 1 c2h5 1 oh 
1 c2h5 1 oh -> 1 c2h5oh 
1 c2h5oh -> 1 c2h4 1 h2o 
1 c2h4 1 h2o -> 1 c2h5oh 
1 c2h5oh -> 1 ch3cho 1 h2 
1 ch3cho 1 h2 -> 1 c2h5oh 
1 c2h5oh 1 o2 -> 1 pc2h4oh 1 ho2 
1 pc2h4oh 1 ho2 -> 1 c2h5oh 1 o2 
1 c2h5oh 1 o2 -> 1 sc2h4oh 1 ho2 
1 sc2h4oh 1 ho2 -> 1 c2h5oh 1 o2 
1 c2h5oh 1 oh -> 1 pc2h4oh 1 h2o 
1 pc2h4oh 1 h2o -> 1 c2h5oh 1 oh 
1 c2h5oh 1 oh -> 1 sc2h4oh 1 h2o 
1 sc2h4oh 1 h2o -> 1 c2h5oh 1 oh 
1 c2h5oh 1 h -> 1 pc2h4oh 1 h2 
1 pc2h4oh 1 h2 -> 1 c2h5oh 1 h 
1 c2h5oh 1 h -> 1 sc2h4oh 1 h2 
1 sc2h4oh 1 h2 -> 1 c2h5oh 1 h 
1 c2h5oh 1 ho2 -> 1 pc2h4oh 1 h2o2 
1 pc2h4oh 1 h2o2 -> 1 c2h5oh 1 ho2 
1 c2h5oh 1 ho2 -> 1 sc2h4oh 1 h2o2 
1 sc2h4oh 1 h2o2 -> 1 c2h5oh 1 ho2 
1 c2h5oh 1 ho2 -> 1 c2h5o 1 h2o2 
1 c2h5o 1 h2o2 -> 1 c2h5oh 1 ho2 
1 c2h5oh 1 o -> 1 pc2h4oh 1 oh 
1 pc2h4oh 1 oh -> 1 c2h5oh 1 o 
1 c2h5oh 1 o -> 1 sc2h4oh 1 oh 
1 sc2h4oh 1 oh -> 1 c2h5oh 1 o 
1 c2h5oh 1 ch3 -> 1 pc2h4oh 1 ch4 
1 pc2h4oh 1 ch4 -> 1 c2h5oh 1 ch3 
1 c2h5oh 1 ch3 -> 1 sc2h4oh 1 ch4 
1 sc2h4oh 1 ch4 -> 1 c2h5oh 1 ch3 
1 c2h5oh 1 c2h5 -> 1 pc2h4oh 1 c2h6 
1 pc2h4oh 1 c2h6 -> 1 c2h5oh 1 c2h5 
1 c2h5oh 1 c2h5 -> 1 sc2h4oh 1 c2h6 
1 sc2h4oh 1 c2h6 -> 1 c2h5oh 1 c2h5 
1 pc2h4oh -> 1 c2h4 1 oh 
1 c2h4 1 oh -> 1 pc2h4oh 
1 sc2h4oh -> 1 ch3cho 1 h 
1 ch3cho 1 h -> 1 sc2h4oh 
1 c2h4 1 ch3 -> 1 c2h3 1 ch4 
1 c2h3 1 ch4 -> 1 c2h4 1 ch3 
1 ch3co -> 1 ch3 1 co 
1 ch3 1 co -> 1 ch3co 
1 ch3cho -> 1 ch3 1 hco 
1 ch3 1 hco -> 1 ch3cho 
1 ch3cho 1 o2 -> 1 ch3co 1 ho2 
1 ch3co 1 ho2 -> 1 ch3cho 1 o2 
1 ch3cho 1 oh -> 1 ch3co 1 h2o 
1 ch3co 1 h2o -> 1 ch3cho 1 oh 
1 ch3cho 1 h -> 1 ch3co 1 h2 
1 ch3co 1 h2 -> 1 ch3cho 1 h 
1 ch3cho 1 o -> 1 ch3co 1 oh 
1 ch3co 1 oh -> 1 ch3cho 1 o 
1 ch3cho 1 ho2 -> 1 ch3co 1 h2o2 
1 ch3co 1 h2o2 -> 1 ch3cho 1 ho2 
1 ch3cho 1 ch3 -> 1 ch3co 1 ch4 
1 ch3co 1 ch4 -> 1 ch3cho 1 ch3 
1 c2h4 1 o2 -> 1 c2h3 1 ho2 
1 c2h3 1 ho2 -> 1 c2h4 1 o2 
1 ch2o -> 1 co 1 h2 
1 co 1 h2 -> 1 ch2o 
1 c2h4 1 ch3o -> 1 c2h3 1 ch3oh 
1 c2h3 1 ch3oh -> 1 c2h4 1 ch3o 
1 ch3coch3 -> 1 ch3co 1 ch3 
1 ch3co 1 ch3 -> 1 ch3coch3 
1 ch3coch3 1 oh -> 1 ch3coch2 1 h2o 
1 ch3coch2 1 h2o -> 1 ch3coch3 1 oh 
1 ch3coch3 1 h -> 1 ch3coch2 1 h2 
1 ch3coch2 1 h2 -> 1 ch3coch3 1 h 
1 ch3coch3 1 o -> 1 ch3coch2 1 oh 
1 ch3coch2 1 oh -> 1 ch3coch3 1 o 
1 ch3coch3 1 ch3 -> 1 ch3coch2 1 ch4 
1 ch3coch2 1 ch4 -> 1 ch3coch3 1 ch3 
1 ch3coch3 1 ch3o -> 1 ch3coch2 1 ch3oh 
1 ch3coch2 1 ch3oh -> 1 ch3coch3 1 ch3o 
1 ch3coch2 -> 1 ch2co 1 ch3 
1 ch2co 1 ch3 -> 1 ch3coch2 
1 ch3coch3 1 o2 -> 1 ch3coch2 1 ho2 
1 ch3coch2 1 ho2 -> 1 ch3coch3 1 o2 
1 ch3coch3 1 ho2 -> 1 ch3coch2 1 h2o2 
1 ch3coch2 1 h2o2 -> 1 ch3coch3 1 ho2 
1 c2h5co -> 1 c2h5 1 co 
1 c2h5 1 co -> 1 c2h5co 
1 c2h5cho 1 h -> 1 c2h5co 1 h2 
1 c2h5co 1 h2 -> 1 c2h5cho 1 h 
1 c2h5cho 1 o -> 1 c2h5co 1 oh 
1 c2h5co 1 oh -> 1 c2h5cho 1 o 
1 c2h5cho 1 oh -> 1 c2h5co 1 h2o 
1 c2h5co 1 h2o -> 1 c2h5cho 1 oh 
1 c2h5cho 1 ch3 -> 1 c2h5co 1 ch4 
1 c2h5co 1 ch4 -> 1 c2h5cho 1 ch3 
1 c2h5cho 1 ho2 -> 1 c2h5co 1 h2o2 
1 c2h5co 1 h2o2 -> 1 c2h5cho 1 ho2 
1 c2h5cho 1 ch3o -> 1 c2h5co 1 ch3oh 
1 c2h5co 1 ch3oh -> 1 c2h5cho 1 ch3o 
1 c2h5cho 1 c2h5 -> 1 c2h5co 1 c2h6 
1 c2h5co 1 c2h6 -> 1 c2h5cho 1 c2h5 
1 c2h5cho -> 1 c2h5 1 hco 
1 c2h5 1 hco -> 1 c2h5cho 
1 c2h5cho 1 o2 -> 1 c2h5co 1 ho2 
1 c2h5co 1 ho2 -> 1 c2h5cho 1 o2 
1 c2h5cho 1 c2h3 -> 1 c2h5co 1 c2h4 
1 c2h5co 1 c2h4 -> 1 c2h5cho 1 c2h3 
1 h2o2 1 h -> 1 h2 1 ho2 
1 h2 1 ho2 -> 1 h2o2 1 h 
1 hco 1 o -> 1 co2 1 h 
1 co2 1 h -> 1 hco 1 o 
1 ch3 -> 1 ch2 1 h 
1 ch2 1 h -> 1 ch3 
1 ch3 1 h -> 1 ch2 1 h2 
1 ch2 1 h2 -> 1 ch3 1 h 
1 ch3 1 oh -> 1 ch2 1 h2o 
1 ch2 1 h2o -> 1 ch3 1 oh 
1 ch 1 ch4 -> 1 c2h4 1 h 
1 c2h4 1 h -> 1 ch 1 ch4 
1 ch3oh -> 1 ch2oh 1 h 
1 ch2oh 1 h -> 1 ch3oh 
1 ch3co 1 h -> 1 ch2co 1 h2 
1 ch2co 1 h2 -> 1 ch3co 1 h 
1 ch3co 1 o -> 1 ch2co 1 oh 
1 ch2co 1 oh -> 1 ch3co 1 o 
1 ch3co 1 ch3 -> 1 ch2co 1 ch4 
1 ch2co 1 ch4 -> 1 ch3co 1 ch3 
1 c2h4 1 o -> 1 ch2cho 1 h 
1 ch2cho 1 h -> 1 c2h4 1 o 
1 c2h5 1 o -> 1 ch3cho 1 h 
1 ch3cho 1 h -> 1 c2h5 1 o 
1 c2h6 1 ch -> 1 c2h5 1 ch2 
1 c2h5 1 ch2 -> 1 c2h6 1 ch 
1 c2h5oh 1 oh -> 1 c2h5o 1 h2o 
1 c2h5o 1 h2o -> 1 c2h5oh 1 oh 
1 c2h5oh 1 h -> 1 c2h5o 1 h2 
1 c2h5o 1 h2 -> 1 c2h5oh 1 h 
1 c2h5oh 1 o -> 1 c2h5o 1 oh 
1 c2h5o 1 oh -> 1 c2h5oh 1 o 
1 c2h5oh 1 ch3 -> 1 c2h5o 1 ch4 
1 c2h5o 1 ch4 -> 1 c2h5oh 1 ch3 
1 sc2h4oh 1 o2 -> 1 ch3cho 1 ho2 
1 ch3cho 1 ho2 -> 1 sc2h4oh 1 o2 
1 c2h5o 1 o2 -> 1 ch3cho 1 ho2 
1 ch3cho 1 ho2 -> 1 c2h5o 1 o2 
1 h2o2 1 o2 -> 1 ho2 1 ho2 
1 ho2 1 ho2 -> 1 h2o2 1 o2 
1 h2o2 1 oh -> 1 h2o 1 ho2 
1 h2o 1 ho2 -> 1 h2o2 1 oh 
1 c2h5o2 -> 1 c2h5 1 o2 
1 c2h5 1 o2 -> 1 c2h5o2 
1 ch3o2 -> 1 ch3 1 o2 
1 ch3 1 o2 -> 1 ch3o2 
1 ch3o2h -> 1 ch3o 1 oh 
1 ch3o 1 oh -> 1 ch3o2h 
1 c2h5o2h -> 1 c2h5o 1 oh 
1 c2h5o 1 oh -> 1 c2h5o2h 
1 c2h5o -> 1 ch3 1 ch2o 
1 ch3 1 ch2o -> 1 c2h5o 
1 ch3o2 1 ch2o -> 1 ch3o2h 1 hco 
1 ch3o2h 1 hco -> 1 ch3o2 1 ch2o 
1 c2h5o2 1 ch2o -> 1 c2h5o2h 1 hco 
1 c2h5o2h 1 hco -> 1 c2h5o2 1 ch2o 
1 c2h4 1 ch3o2 -> 1 c2h3 1 ch3o2h 
1 c2h3 1 ch3o2h -> 1 c2h4 1 ch3o2 
1 c2h4 1 c2h5o2 -> 1 c2h3 1 c2h5o2h 
1 c2h3 1 c2h5o2h -> 1 c2h4 1 c2h5o2 
1 ch4 1 ch3o2 -> 1 ch3 1 ch3o2h 
1 ch3 1 ch3o2h -> 1 ch4 1 ch3o2 
1 ch4 1 c2h5o2 -> 1 ch3 1 c2h5o2h 
1 ch3 1 c2h5o2h -> 1 ch4 1 c2h5o2 
1 ch3oh 1 ch3o2 -> 1 ch2oh 1 ch3o2h 
1 ch2oh 1 ch3o2h -> 1 ch3oh 1 ch3o2 
1 ch3oh 1 c2h5o2 -> 1 ch2oh 1 c2h5o2h 
1 ch2oh 1 c2h5o2h -> 1 ch3oh 1 c2h5o2 
1 c2h5 1 ho2 -> 1 c2h5o 1 oh 
1 c2h5o 1 oh -> 1 c2h5 1 ho2 
1 ch3o2 1 ch3 -> 1 ch3o 1 ch3o 
1 ch3o 1 ch3o -> 1 ch3o2 1 ch3 
1 ch3o2 1 c2h5 -> 1 ch3o 1 c2h5o 
1 ch3o 1 c2h5o -> 1 ch3o2 1 c2h5 
1 ch3o2 1 ho2 -> 1 ch3o2h 1 o2 
1 ch3o2h 1 o2 -> 1 ch3o2 1 ho2 
1 ch3oh 1 o2 -> 1 ch2oh 1 ho2 
1 ch2oh 1 ho2 -> 1 ch3oh 1 o2 
1 c2h5o2 1 ho2 -> 1 c2h5o2h 1 o2 
1 c2h5o2h 1 o2 -> 1 c2h5o2 1 ho2 
1 ch3o2 1 ch3o2 -> 1 ch2o 1 ch3oh 1 o2 
1 ch2o 1 ch3oh 1 o2 -> 1 ch3o2 1 ch3o2 
1 ch3o2 1 ch3o2 -> 1 o2 1 ch3o 1 ch3o 
1 o2 1 ch3o 1 ch3o -> 1 ch3o2 1 ch3o2 
1 c2h6 1 ch3o2 -> 1 c2h5 1 ch3o2h 
1 c2h5 1 ch3o2h -> 1 c2h6 1 ch3o2 
1 c2h6 1 c2h5o2 -> 1 c2h5 1 c2h5o2h 
1 c2h5 1 c2h5o2h -> 1 c2h6 1 c2h5o2 
1 o2c2h4oh -> 1 pc2h4oh 1 o2 
1 pc2h4oh 1 o2 -> 1 o2c2h4oh 
1 o2c2h4oh -> 1 oh 1 ch2o 1 ch2o 
1 oh 1 ch2o 1 ch2o -> 1 o2c2h4oh 
1 c2h5o2 -> 1 c2h4o2h 
1 c2h4o2h -> 1 c2h5o2 
1 c2h4o2h -> 1 c2h4o1-2 1 oh 
1 c2h4o1-2 1 oh -> 1 c2h4o2h 
1 ch3co3 -> 1 ch3co 1 o2 
1 ch3co 1 o2 -> 1 ch3co3 
1 ch3co2 -> 1 ch3 1 co2 
1 ch3 1 co2 -> 1 ch3co2 
1 ch3co3h -> 1 ch3co2 1 oh 
1 ch3co2 1 oh -> 1 ch3co3h 
1 ch3co3 1 ho2 -> 1 ch3co3h 1 o2 
1 ch3co3h 1 o2 -> 1 ch3co3 1 ho2 
1 c2h5o -> 1 ch3cho 1 h 
1 ch3cho 1 h -> 1 c2h5o 
1 h2o2 1 ch3co3 -> 1 ho2 1 ch3co3h 
1 ho2 1 ch3co3h -> 1 h2o2 1 ch3co3 
1 ch4 1 ch3co3 -> 1 ch3 1 ch3co3h 
1 ch3 1 ch3co3h -> 1 ch4 1 ch3co3 
1 c2h4 1 ch3co3 -> 1 c2h3 1 ch3co3h 
1 c2h3 1 ch3co3h -> 1 c2h4 1 ch3co3 
1 c2h6 1 ch3co3 -> 1 c2h5 1 ch3co3h 
1 c2h5 1 ch3co3h -> 1 c2h6 1 ch3co3 
1 ch2o 1 ch3co3 -> 1 hco 1 ch3co3h 
1 hco 1 ch3co3h -> 1 ch2o 1 ch3co3 
1 ch3o2 1 ch3cho -> 1 ch3o2h 1 ch3co 
1 ch3o2h 1 ch3co -> 1 ch3o2 1 ch3cho 
1 ch3cho 1 ch3co3 -> 1 ch3co 1 ch3co3h 
1 ch3co 1 ch3co3h -> 1 ch3cho 1 ch3co3 
1 c2h3co -> 1 c2h3 1 co 
1 c2h3 1 co -> 1 c2h3co 
1 c2h3cho 1 oh -> 1 c2h3co 1 h2o 
1 c2h3co 1 h2o -> 1 c2h3cho 1 oh 
1 c2h3cho 1 h -> 1 c2h3co 1 h2 
1 c2h3co 1 h2 -> 1 c2h3cho 1 h 
1 c2h3cho 1 o -> 1 c2h3co 1 oh 
1 c2h3co 1 oh -> 1 c2h3cho 1 o 
1 c2h3cho 1 ho2 -> 1 c2h3co 1 h2o2 
1 c2h3co 1 h2o2 -> 1 c2h3cho 1 ho2 
1 c2h3cho 1 ch3 -> 1 c2h3co 1 ch4 
1 c2h3co 1 ch4 -> 1 c2h3cho 1 ch3 
1 c2h3cho 1 ch3o2 -> 1 c2h3co 1 ch3o2h 
1 c2h3co 1 ch3o2h -> 1 c2h3cho 1 ch3o2 
1 c2h4o2h -> 1 c2h4 1 ho2 
1 c2h4 1 ho2 -> 1 c2h4o2h 
1 c2h4 1 ch3o2 -> 1 c2h4o1-2 1 ch3o 
1 c2h4o1-2 1 ch3o -> 1 c2h4 1 ch3o2 
1 c2h4 1 c2h5o2 -> 1 c2h4o1-2 1 c2h5o 
1 c2h4o1-2 1 c2h5o -> 1 c2h4 1 c2h5o2 
1 c2h4o1-2 -> 1 ch3 1 hco 
1 ch3 1 hco -> 1 c2h4o1-2 
-> 1 ch3 
1 ch3 -> 
1 c2h4o1-2 -> 1 ch3cho 
1 ch3cho -> 1 c2h4o1-2 
1 c2h4o1-2 1 oh -> 1 c2h3o1-2 1 h2o 
1 c2h3o1-2 1 h2o -> 1 c2h4o1-2 1 oh 
1 c2h4o1-2 1 h -> 1 c2h3o1-2 1 h2 
1 c2h3o1-2 1 h2 -> 1 c2h4o1-2 1 h 
1 c2h4o1-2 1 ho2 -> 1 c2h3o1-2 1 h2o2 
1 c2h3o1-2 1 h2o2 -> 1 c2h4o1-2 1 ho2 
1 c2h4o1-2 1 ch3o2 -> 1 c2h3o1-2 1 ch3o2h 
1 c2h3o1-2 1 ch3o2h -> 1 c2h4o1-2 1 ch3o2 
1 c2h4o1-2 1 c2h5o2 -> 1 c2h3o1-2 1 c2h5o2h 
1 c2h3o1-2 1 c2h5o2h -> 1 c2h4o1-2 1 c2h5o2 
1 c2h4o1-2 1 ch3 -> 1 c2h3o1-2 1 ch4 
1 c2h3o1-2 1 ch4 -> 1 c2h4o1-2 1 ch3 
1 c2h4o1-2 1 ch3o -> 1 c2h3o1-2 1 ch3oh 
1 c2h3o1-2 1 ch3oh -> 1 c2h4o1-2 1 ch3o 
1 ch3coch2o2 -> 1 ch3coch2 1 o2 
1 ch3coch2 1 o2 -> 1 ch3coch2o2 
1 ch3coch3 1 ch3coch2o2 -> 1 ch3coch2 1 ch3coch2o2h 
1 ch3coch2 1 ch3coch2o2h -> 1 ch3coch3 1 ch3coch2o2 
1 ch2o 1 ch3coch2o2 -> 1 hco 1 ch3coch2o2h 
1 hco 1 ch3coch2o2h -> 1 ch2o 1 ch3coch2o2 
1 ho2 1 ch3coch2o2 -> 1 ch3coch2o2h 1 o2 
1 ch3coch2o2h 1 o2 -> 1 ho2 1 ch3coch2o2 
1 ch3coch2o2h -> 1 ch3coch2o 1 oh 
1 ch3coch2o 1 oh -> 1 ch3coch2o2h 
1 ch3coch2o -> 1 ch3co 1 ch2o 
1 ch3co 1 ch2o -> 1 ch3coch2o 
1 c2h5cho 1 ch3o2 -> 1 c2h5co 1 ch3o2h 
1 c2h5co 1 ch3o2h -> 1 c2h5cho 1 ch3o2 
1 c2h5cho 1 c2h5o -> 1 c2h5co 1 c2h5oh 
1 c2h5co 1 c2h5oh -> 1 c2h5cho 1 c2h5o 
1 c2h5cho 1 c2h5o2 -> 1 c2h5co 1 c2h5o2h 
1 c2h5co 1 c2h5o2h -> 1 c2h5cho 1 c2h5o2 
1 c2h5cho 1 ch3co3 -> 1 c2h5co 1 ch3co3h 
1 c2h5co 1 ch3co3h -> 1 c2h5cho 1 ch3co3 
1 ch3cho 1 oh -> 1 ch3 
1 ch3 -> 1 ch3cho 1 oh 
1 c2h3o1-2 -> 1 ch3co 
1 ch3co -> 1 c2h3o1-2 
1 c2h3o1-2 -> 1 ch2cho 
1 ch2cho -> 1 c2h3o1-2 
1 ch2cho -> 1 ch2co 1 h 
1 ch2co 1 h -> 1 ch2cho 
1 ch2cho 1 o2 -> 1 ch2o 1 co 1 oh 
1 ch2o 1 co 1 oh -> 1 ch2cho 1 o2 
1 hco3 -> 1 hco 1 o2 
1 hco 1 o2 -> 1 hco3 
1 ch2o 1 hco3 -> 1 hco 1 hco3h 
1 hco 1 hco3h -> 1 ch2o 1 hco3 
1 hco3h -> 1 hco2 1 oh 
1 hco2 1 oh -> 1 hco3h 
1 hco2 -> 1 h 1 co2 
1 h 1 co2 -> 1 hco2 
1 hcco 1 o2 -> 1 co2 1 hco 
1 co2 1 hco -> 1 hcco 1 o2 
1 ch3cho 1 oh -> 1 ch2cho 
1 ch2cho -> 1 ch3cho 1 oh 
1 ch2co 1 oh -> 1 ch2oh 1 co 
1 ch2oh 1 co -> 1 ch2co 1 oh 
1 ch3 1 o2 -> 1 ch2o 1 oh 
1 ch2o 1 oh -> 1 ch3 1 o2 
1 c2h4 1 h2 -> 1 ch3 1 ch3 
1 ch3 1 ch3 -> 1 c2h4 1 h2 
1 ch3 1 oh -> 1 ch2(s) 1 h2o 
1 ch2(s) 1 h2o -> 1 ch3 1 oh 
1 c2h4 1 ho2 -> 1 c2h4o1-2 1 oh 
1 c2h4o1-2 1 oh -> 1 c2h4 1 ho2 
1 ch3och3 -> 1 ch3 1 ch3o 
1 ch3 1 ch3o -> 1 ch3och3 
1 ch3och3 1 oh -> 1 ch3och2 1 h2o 
1 ch3och2 1 h2o -> 1 ch3och3 1 oh 
1 ch3och3 1 h -> 1 ch3och2 1 h2 
1 ch3och2 1 h2 -> 1 ch3och3 1 h 
1 ch3och3 1 o -> 1 ch3och2 1 oh 
1 ch3och2 1 oh -> 1 ch3och3 1 o 
1 ch3och3 1 ho2 -> 1 ch3och2 1 h2o2 
1 ch3och2 1 h2o2 -> 1 ch3och3 1 ho2 
1 ch3och3 1 ch3o2 -> 1 ch3och2 1 ch3o2h 
1 ch3och2 1 ch3o2h -> 1 ch3och3 1 ch3o2 
1 ch3och3 1 ch3 -> 1 ch3och2 1 ch4 
1 ch3och2 1 ch4 -> 1 ch3och3 1 ch3 
1 ch3och3 1 o2 -> 1 ch3och2 1 ho2 
1 ch3och2 1 ho2 -> 1 ch3och3 1 o2 
1 ch3och3 1 ch3o -> 1 ch3och2 1 ch3oh 
1 ch3och2 1 ch3oh -> 1 ch3och3 1 ch3o 
1 ch3och2 -> 1 ch2o 1 ch3 
1 ch2o 1 ch3 -> 1 ch3och2 
1 ch3och2 1 ch3o -> 1 ch3och3 1 ch2o 
1 ch3och3 1 ch2o -> 1 ch3och2 1 ch3o 
1 ch3och2 1 ch2o -> 1 ch3och3 1 hco 
1 ch3och3 1 hco -> 1 ch3och2 1 ch2o 
1 ch3och2 1 ch3cho -> 1 ch3och3 1 ch3co 
1 ch3och3 1 ch3co -> 1 ch3och2 1 ch3cho 
1 ch3och2 1 ho2 -> 1 ch3och2o 1 oh 
1 ch3och2o 1 oh -> 1 ch3och2 1 ho2 
1 ch3och2o2 -> 1 ch3och2 1 o2 
1 ch3och2 1 o2 -> 1 ch3och2o2 
1 ch3och3 1 ch3och2o2 -> 1 ch3och2 1 ch3och2o2h 
1 ch3och2 1 ch3och2o2h -> 1 ch3och3 1 ch3och2o2 
1 ch3och2o2 1 ch2o -> 1 ch3och2o2h 1 hco 
1 ch3och2o2h 1 hco -> 1 ch3och2o2 1 ch2o 
1 ch3och2o2 1 ch3cho -> 1 ch3och2o2h 1 ch3co 
1 ch3och2o2h 1 ch3co -> 1 ch3och2o2 1 ch3cho 
1 ch3och2o2h -> 1 ch3och2o 1 oh 
1 ch3och2o 1 oh -> 1 ch3och2o2h 
1 ch3och2o -> 1 ch3o 1 ch2o 
1 ch3o 1 ch2o -> 1 ch3och2o 
1 ch3och2o2 -> 1 ch2och2o2h 
1 ch2och2o2h -> 1 ch3och2o2 
1 ch2och2o2h -> 1 oh 1 ch2o 1 ch2o 
1 oh 1 ch2o 1 ch2o -> 1 ch2och2o2h 
1 o2ch2och2o2h -> 1 ch2och2o2h 1 o2 
1 ch2och2o2h 1 o2 -> 1 o2ch2och2o2h 
1 o2ch2och2o2h -> 1 ho2ch2ocho 1 oh 
1 ho2ch2ocho 1 oh -> 1 o2ch2och2o2h 
1 ho2ch2ocho -> 1 och2ocho 1 oh 
1 och2ocho 1 oh -> 1 ho2ch2ocho 
1 och2ocho -> 1 ch2o 1 hco2 
1 ch2o 1 hco2 -> 1 och2ocho 
1 c2h5o2 -> 1 c2h4 1 ho2 
1 c2h4 1 ho2 -> 1 c2h5o2 
1 c2h4o2h -> 1 c2h5 1 o2 
1 c2h5 1 o2 -> 1 c2h4o2h 
1 ch3o 1 ch3 -> 1 ch2o 1 ch4 
1 ch2o 1 ch4 -> 1 ch3o 1 ch3 
1 ch3och3 1 hco3 -> 1 ch3och2 1 hco3h 
1 ch3och2 1 hco3h -> 1 ch3och3 1 hco3 
1 och2ocho -> 1 hoch2oco 
1 hoch2oco -> 1 och2ocho 
1 hoch2oco -> 1 hoch2o 1 co 
1 hoch2o 1 co -> 1 hoch2oco 
1 hoch2oco -> 1 ch2oh 1 co2 
1 ch2oh 1 co2 -> 1 hoch2oco 
1 ch2oh 1 ho2 -> 1 hoch2o 1 oh 
1 hoch2o 1 oh -> 1 ch2oh 1 ho2 
1 hoch2o -> 1 ch2o 1 oh 
1 ch2o 1 oh -> 1 hoch2o 
1 hoch2o -> 1 hco2h 1 h 
1 hco2h 1 h -> 1 hoch2o 
1 hco2h -> 1 co 1 h2o 
1 co 1 h2o -> 1 hco2h 
1 hco2h -> 1 co2 1 h2 
1 co2 1 h2 -> 1 hco2h 
1 ch3och2o2 1 ch3och2o2 -> 1 ch3ocho 1 ch3och2oh 1 o2 
1 ch3ocho 1 ch3och2oh 1 o2 -> 1 ch3och2o2 1 ch3och2o2 
1 ch3och2o2 1 ch3och2o2 -> 1 o2 1 ch3och2o 1 ch3och2o 
1 o2 1 ch3och2o 1 ch3och2o -> 1 ch3och2o2 1 ch3och2o2 
1 ch3och2o -> 1 ch3ocho 1 h 
1 ch3ocho 1 h -> 1 ch3och2o 
1 ch3ocho -> 1 ch3 1 hco2 
1 ch3 1 hco2 -> 1 ch3ocho 
1 ch3ocho 1 o2 -> 1 ch3oco 1 ho2 
1 ch3oco 1 ho2 -> 1 ch3ocho 1 o2 
1 ch3ocho 1 oh -> 1 ch3oco 1 h2o 
1 ch3oco 1 h2o -> 1 ch3ocho 1 oh 
1 ch3ocho 1 ho2 -> 1 ch3oco 1 h2o2 
1 ch3oco 1 h2o2 -> 1 ch3ocho 1 ho2 
1 ch3ocho 1 o -> 1 ch3oco 1 oh 
1 ch3oco 1 oh -> 1 ch3ocho 1 o 
1 ch3ocho 1 h -> 1 ch3oco 1 h2 
1 ch3oco 1 h2 -> 1 ch3ocho 1 h 
1 ch3ocho 1 ch3 -> 1 ch3oco 1 ch4 
1 ch3oco 1 ch4 -> 1 ch3ocho 1 ch3 
1 ch3ocho 1 ch3o -> 1 ch3oco 1 ch3oh 
1 ch3oco 1 ch3oh -> 1 ch3ocho 1 ch3o 
1 ch3ocho 1 ch3o2 -> 1 ch3oco 1 ch3o2h 
1 ch3oco 1 ch3o2h -> 1 ch3ocho 1 ch3o2 
1 ch3oco -> 1 ch3o 1 co 
1 ch3o 1 co -> 1 ch3oco 
1 ch3oco -> 1 ch3 1 co2 
1 ch3 1 co2 -> 1 ch3oco 
1 och2o2h -> 1 ch2o 1 ho2 
1 ch2o 1 ho2 -> 1 och2o2h 
1 och2o2h -> 1 hoch2o2 
1 hoch2o2 -> 1 och2o2h 
1 hoch2o2 1 ho2 -> 1 hoch2o2h 1 o2 
1 hoch2o2h 1 o2 -> 1 hoch2o2 1 ho2 
1 ch3och3 1 hco2 -> 1 ch3och2 1 hco2h 
1 ch3och2 1 hco2h -> 1 ch3och3 1 hco2 
1 hco2h -> 1 hco 1 oh 
1 hco 1 oh -> 1 hco2h 
1 ch2o 1 hco2 -> 1 hco 1 hco2h 
1 hco 1 hco2h -> 1 ch2o 1 hco2 
1 hco2 1 ho2 -> 1 hco2h 1 o2 
1 hco2h 1 o2 -> 1 hco2 1 ho2 
1 hco2 1 h2o2 -> 1 hco2h 1 ho2 
1 hco2h 1 ho2 -> 1 hco2 1 h2o2 
1 hco2h 1 oh -> 1 h2o 1 co2 1 h 
1 h2o 1 co2 1 h -> 1 hco2h 1 oh 
1 hco2h 1 oh -> 1 h2o 1 co 1 oh 
1 h2o 1 co 1 oh -> 1 hco2h 1 oh 
1 hco2h 1 h -> 1 h2 1 co2 1 h 
1 h2 1 co2 1 h -> 1 hco2h 1 h 
1 hco2h 1 h -> 1 h2 1 co 1 oh 
1 h2 1 co 1 oh -> 1 hco2h 1 h 
1 hco2h 1 ch3 -> 1 ch4 1 co 1 oh 
1 ch4 1 co 1 oh -> 1 hco2h 1 ch3 
1 hco2h 1 ho2 -> 1 h2o2 1 co 1 oh 
1 h2o2 1 co 1 oh -> 1 hco2h 1 ho2 
1 hco2h 1 o -> 1 co 1 oh 1 oh 
1 co 1 oh 1 oh -> 1 hco2h 1 o 
1 ch2(s) -> 1 ch2 
1 ch2 -> 1 ch2(s) 
1 ch2(s) 1 ch4 -> 1 ch3 1 ch3 
1 ch3 1 ch3 -> 1 ch2(s) 1 ch4 
1 ch2(s) 1 c2h6 -> 1 ch3 1 c2h5 
1 ch3 1 c2h5 -> 1 ch2(s) 1 c2h6 
1 ch2(s) 1 o2 -> 1 co 1 oh 1 h 
1 co 1 oh 1 h -> 1 ch2(s) 1 o2 
1 ch2(s) 1 h2 -> 1 ch3 1 h 
1 ch3 1 h -> 1 ch2(s) 1 h2 
1 ch2(s) 1 h -> 1 ch 1 h2 
1 ch 1 h2 -> 1 ch2(s) 1 h 
1 ch2(s) 1 o -> 1 co 1 h 1 h 
1 co 1 h 1 h -> 1 ch2(s) 1 o 
1 ch2(s) 1 oh -> 1 ch2o 1 h 
1 ch2o 1 h -> 1 ch2(s) 1 oh 
1 ch2(s) 1 co2 -> 1 ch2o 1 co 
1 ch2o 1 co -> 1 ch2(s) 1 co2 
1 ch2(s) 1 ch3 -> 1 c2h4 1 h 
1 c2h4 1 h -> 1 ch2(s) 1 ch3 
1 ch2(s) 1 ch2co -> 1 c2h4 1 co 
1 c2h4 1 co -> 1 ch2(s) 1 ch2co 
1 c2h3 1 o2 -> 1 ch2cho 1 o 
1 ch2cho 1 o -> 1 c2h3 1 o2 
