# Supplementary material for: Molecular Codes in Biological and Chemical Reaction Networks
Source: PLoS One. 2013 Jan 23;8(1):e54694. doi: 10.1371/journal.pone.0054694 (PMC3553058; doi:10.1371/journal.pone.0054694)
Supplement: Dataset S10 — Network model of the artificial chemistry NTOP. (TXT) [file pone.0054694.s018.txt]

# Supplementary Information to Görlich D, Dittrich P - Molecular codes in biological and chemical reaction networks
# The reaction table of the 16-species example artificial chemistry (NTOP)
# Ref: Banzhaf W (1993) Self-replicating sequences of binary numbers, Comput Math Appl 26:1--8
# number of molecules: 
16
# molecules:
0
1
2
3
4
5
6
7
8
9
10
11
12
13
14
15
# number of rules: 
207
# rules: 
1 1 1 1 -> 1 1
1 1 1 3 -> 1 1    
1 1 1 4 -> 1 4    
1 1 1 5 -> 1 5    
1 1 1 6 -> 1 4    
1 1 1 7 -> 1 5    
1 1 1 9 -> 1 1    
1 1 1 11 -> 1 1    
1 1 1 12 -> 1 4    
1 1 1 13 -> 1 5    
1 1 1 14 -> 1 4    
1 1 1 15 -> 1 5    
1 2 1 2 -> 1 1    
1 2 1 3 -> 1 1    
1 2 1 6 -> 1 1    
1 2 1 7 -> 1 1    
1 2 1 8 -> 1 4    
1 2 1 9 -> 1 4    
1 2 1 10 -> 1 5    
1 2 1 11 -> 1 5    
1 2 1 12 -> 1 4    
1 2 1 13 -> 1 4    
1 2 1 14 -> 1 5    
1 2 1 15 -> 1 5    
1 3 1 1 -> 1 1    
1 3 1 2 -> 1 1    
1 3 1 3 -> 1 1    
1 3 1 4 -> 1 4    
1 3 1 5 -> 1 5    
1 3 1 6 -> 1 5    
1 3 1 7 -> 1 5    
1 3 1 8 -> 1 4    
1 3 1 9 -> 1 5    
1 3 1 10 -> 1 5    
1 3 1 11 -> 1 5    
1 3 1 12 -> 1 4    
1 3 1 13 -> 1 5    
1 3 1 14 -> 1 5    
1 3 1 15 -> 1 5    
1 4 1 1 -> 1 2    
1 4 1 3 -> 1 2    
1 4 1 4 -> 1 8    
1 4 1 5 -> 1 10    
1 4 1 6 -> 1 8    
1 4 1 7 -> 1 10    
1 4 1 9 -> 1 2    
1 4 1 11 -> 1 2    
1 4 1 12 -> 1 8    
1 4 1 13 -> 1 10    
1 4 1 14 -> 1 8    
1 4 1 15 -> 1 10    
1 5 1 9 -> 1 3 
1 5 1 1 -> 1 3    
1 5 1 3 -> 1 3   
1 5 1 4 -> 1 12    
1 5 1 5 -> 1 15    
1 5 1 6 -> 1 12    
1 5 1 7 -> 1 15     
1 5 1 11 -> 1 3    
1 5 1 12 -> 1 12    
1 5 1 13 -> 1 15    
1 5 1 14 -> 1 12    
1 5 1 15 -> 1 15    
1 6 1 1 -> 1 2    
1 6 1 2 -> 1 1    
1 6 1 3 -> 1 3    
1 6 1 4 -> 1 8    
1 6 1 5 -> 1 10    
1 6 1 6 -> 1 9    
1 6 1 7 -> 1 11    
1 6 1 8 -> 1 4    
1 6 1 9 -> 1 6    
1 6 1 10 -> 1 5    
1 6 1 11 -> 1 7    
1 6 1 12 -> 1 12    
1 6 1 13 -> 1 14    
1 6 1 14 -> 1 13    
1 6 1 15 -> 1 15    
1 7 1 1 -> 1 3    
1 7 1 2 -> 1 1    
1 7 1 3 -> 1 3    
1 7 1 4 -> 1 12    
1 7 1 5 -> 1 15    
1 7 1 6 -> 1 13    
1 7 1 7 -> 1 15    
1 7 1 8 -> 1 4    
1 7 1 9 -> 1 7    
1 7 1 10 -> 1 5    
1 7 1 11 -> 1 7    
1 7 1 12 -> 1 12    
1 7 1 13 -> 1 15    
1 7 1 14 -> 1 13    
1 7 1 15 -> 1 15    
1 8 1 2 -> 1 2    
1 8 1 3 -> 1 2    
1 8 1 6 -> 1 2    
1 8 1 7 -> 1 2    
1 8 1 8 -> 1 8    
1 8 1 9 -> 1 8    
1 8 1 10 -> 1 10    
1 8 1 11 -> 1 10    
1 8 1 12 -> 1 8    
1 8 1 13 -> 1 8    
1 8 1 14 -> 1 10    
1 8 1 15 -> 1 10    
1 9 1 1 -> 1 1    
1 9 1 2 -> 1 2    
1 9 1 3 -> 1 3    
1 9 1 4 -> 1 4    
1 9 1 5 -> 1 5    
1 9 1 6 -> 1 6    
1 9 1 7 -> 1 7    
1 9 1 8 -> 1 8    
1 9 1 9 -> 1 9    
1 9 1 10 -> 1 10    
1 9 1 11 -> 1 11    
1 9 1 12 -> 1 12    
1 9 1 13 -> 1 13    
1 9 1 14 -> 1 14    
1 9 1 15 -> 1 15    
1 10 1 2 -> 1 3    
1 10 1 3 -> 1 3    
1 10 1 6 -> 1 3    
1 10 1 7 -> 1 3    
1 10 1 8 -> 1 12    
1 10 1 9 -> 1 12    
1 10 1 10 -> 1 15    
1 10 1 11 -> 1 15    
1 10 1 12 -> 1 12    
1 10 1 13 -> 1 12    
1 10 1 14 -> 1 15    
1 10 1 15 -> 1 15    
1 11 1 1 -> 1 1    
1 11 1 2 -> 1 3    
1 11 1 3 -> 1 3    
1 11 1 4 -> 1 4    
1 11 1 5 -> 1 5    
1 11 1 6 -> 1 7    
1 11 1 7 -> 1 7    
1 11 1 8 -> 1 12    
1 11 1 9 -> 1 13    
1 11 1 10 -> 1 15    
1 11 1 11 -> 1 15    
1 11 1 12 -> 1 12    
1 11 1 13 -> 1 13    
1 11 1 14 -> 1 15    
1 11 1 15 -> 1 15    
1 12 1 1 -> 1 2    
1 12 1 2 -> 1 2    
1 12 1 3 -> 1 2    
1 12 1 4 -> 1 8    
1 12 1 5 -> 1 10    
1 12 1 6 -> 1 10    
1 12 1 7 -> 1 10    
1 12 1 8 -> 1 8    
1 12 1 9 -> 1 10    
1 12 1 10 -> 1 10    
1 12 1 11 -> 1 10    
1 12 1 12 -> 1 8    
1 12 1 13 -> 1 10    
1 12 1 14 -> 1 10    
1 12 1 15 -> 1 10    
1 13 1 1 -> 1 3    
1 13 1 2 -> 1 2    
1 13 1 3 -> 1 3    
1 13 1 4 -> 1 12    
1 13 1 5 -> 1 15    
1 13 1 6 -> 1 14    
1 13 1 7 -> 1 15    
1 13 1 8 -> 1 8    
1 13 1 9 -> 1 11    
1 13 1 10 -> 1 10    
1 13 1 11 -> 1 11    
1 13 1 12 -> 1 12    
1 13 1 13 -> 1 15    
1 13 1 14 -> 1 14    
1 13 1 15 -> 1 15    
1 14 1 1 -> 1 2    
1 14 1 2 -> 1 3    
1 14 1 3 -> 1 3    
1 14 1 4 -> 1 8    
1 14 1 5 -> 1 10    
1 14 1 6 -> 1 11    
1 14 1 7 -> 1 11    
1 14 1 8 -> 1 12    
1 14 1 9 -> 1 14    
1 14 1 10 -> 1 15    
1 14 1 11 -> 1 15    
1 14 1 12 -> 1 12    
1 14 1 13 -> 1 14    
1 14 1 14 -> 1 15    
1 14 1 15 -> 1 15    
1 15 1 1 -> 1 3    
1 15 1 2 -> 1 3    
1 15 1 3 -> 1 3    
1 15 1 4 -> 1 12    
1 15 1 5 -> 1 15    
1 15 1 6 -> 1 15    
1 15 1 7 -> 1 15    
1 15 1 8 -> 1 12    
1 15 1 9 -> 1 15    
1 15 1 10 -> 1 15    
1 15 1 11 -> 1 15    
1 15 1 12 -> 1 12
1 15 1 13 -> 1 15   
1 15 1 14 -> 1 15   
1 15 1 15 -> 1 15
